# Supplementary material for: Habitat Heterogeneity and Channelization of Small Rivers and Streams: Fish Community Responses to Ecological Gradients
Source: Ecol Evol. 2025 Sep 5;15(9):e72092. doi: 10.1002/ece3.72092 (PMC12413487; doi:10.1002/ece3.72092)
Supplement: Supplementary file 1 — Data S1: ece372092‐sup‐0001‐DataS1.zip. Figure S1: Representative examples of characteristic physical habitat types within the Drawa catchment. All photographs were taken by the research team and correspond to the standardized physical habitat classification scheme utilized in this study. [file ECE3-15-e72092-s001.zip › ece372092-sup-0002-Supinfo2.xlsx]

## Sheet: species
Sampling was conducted in the Drawa catchment, Pomerania, in summer 2010.
station number	Latin name	total length (cm)	weight (g)
site1	Gasterosteus aculeatus	5	1.2
site1	Gasterosteus aculeatus	6	2.5
site1	Perca fluviatilis	6	2
site1	Esox lucius	9	6
site1	Esox lucius	10	9
site2	Gobio gobio	5.1	1
site2	Gobio gobio	5.2	1
site2	Gobio gobio	5.3	2
site2	Gobio gobio	5.8	2
site2	Gobio gobio	5.9	2
site2	Gobio gobio	6.1	3
site2	Gobio gobio	6.2	3
site2	Gobio gobio	6.3	3
site2	Gobio gobio	6.6	3
site2	Gobio gobio	6.9	1
site2	Gobio gobio	6.9	3
site2	Gobio gobio	6.9	1
site2	Gobio gobio	6.9	4
site2	Gobio gobio	7	3
site2	Gobio gobio	7	4
site2	Gobio gobio	7.1	5
site2	Gobio gobio	7.1	4
site2	Gobio gobio	7.3	4
site2	Gobio gobio	7.3	4
site2	Gobio gobio	7.4	3
site2	Gobio gobio	7.4	4
site2	Gobio gobio	7.5	4
site2	Gobio gobio	7.5	2
site2	Gobio gobio	7.6	4
site2	Gobio gobio	7.8	4
site2	Gobio gobio	7.8	4
site2	Gobio gobio	7.8	6
site2	Gobio gobio	7.9	4
site2	Gobio gobio	7.9	4
site2	Gobio gobio	7.9	4
site2	Gobio gobio	7.9	4
site2	Gobio gobio	8	6
site2	Gobio gobio	8	4
site2	Gobio gobio	8.1	4
site2	Gobio gobio	8.1	6
site2	Gobio gobio	8.1	4
site2	Gobio gobio	8.1	5
site2	Gobio gobio	8.1	5
site2	Gobio gobio	8.1	6
site2	Gobio gobio	8.1	5
site2	Gobio gobio	8.2	6
site2	Gobio gobio	8.2	5
site2	Gobio gobio	8.2	7
site2	Gobio gobio	8.3	6
site2	Gobio gobio	8.3	4
site2	Gobio gobio	8.3	5
site2	Gobio gobio	8.4	6
site2	Gobio gobio	8.6	6
site2	Gobio gobio	8.6	7
site2	Gobio gobio	8.8	9
site2	Gobio gobio	8.8	5
site2	Gobio gobio	8.8	5
site2	Gobio gobio	8.9	6
site2	Gobio gobio	9	7
site2	Gobio gobio	9	10
site2	Gobio gobio	9.1	7
site2	Gobio gobio	9.1	7
site2	Gobio gobio	9.3	8
site2	Gobio gobio	11.2	12
site2	Tinca tinca	10.5	13
site2	Tinca tinca	12.3	23
site2	Tinca tinca	14.5	34
site2	Tinca tinca	15	45
site2	Tinca tinca	16.1	47
site2	Tinca tinca	17.1	57
site2	Perca fluviatilis	8	9
site2	Perca fluviatilis	8.9	7
site2	Perca fluviatilis	11	14
site2	Perca fluviatilis	11	14
site2	Perca fluviatilis	11	14
site2	Perca fluviatilis	11	14
site2	Perca fluviatilis	11	14
site2	Perca fluviatilis	11	14
site2	Perca fluviatilis	11	14
site2	Perca fluviatilis	11	14
site2	Perca fluviatilis	11	14
site2	Perca fluviatilis	11	14
site2	Perca fluviatilis	11	14
site2	Perca fluviatilis	11	14
site2	Perca fluviatilis	11	14
site2	Perca fluviatilis	11	14
site2	Perca fluviatilis	11	14
site2	Perca fluviatilis	11	14
site2	Perca fluviatilis	11	14
site2	Perca fluviatilis	11	14
site2	Perca fluviatilis	11	14
site2	Perca fluviatilis	11	14
site2	Perca fluviatilis	11	14
site2	Perca fluviatilis	13	18
site2	Perca fluviatilis	13	18
site2	Perca fluviatilis	13	18
site2	Perca fluviatilis	13	18
site2	Perca fluviatilis	13	18
site2	Perca fluviatilis	13	18
site2	Perca fluviatilis	13	18
site2	Perca fluviatilis	13	18
site2	Perca fluviatilis	13	18
site2	Perca fluviatilis	13	18
site2	Esox lucius	6	4
site2	Esox lucius	8	10.1
site2	Esox lucius	9	11
site2	Esox lucius	9.1	5
site2	Esox lucius	9.1	7
site2	Esox lucius	9.1	6
site2	Esox lucius	9.4	6
site2	Esox lucius	9.9	6
site2	Esox lucius	11.3	11
site2	Esox lucius	12.1	12
site2	Esox lucius	12.5	12
site2	Esox lucius	13	14
site2	Esox lucius	20.6	57
site2	Esox lucius	21.2	60
site2	Esox lucius	28.2	117
site2	Esox lucius	28.4	135
site3	Esox lucius	6	2
site3	Cottus gobio	7	4
site3	Cottus gobio	7	3.5
site3	Cottus gobio	7	3
site3	Gobio gobio	5.9	2
site3	Gobio gobio	6	3
site3	Lota lota	15	31
site3	Chondrostoma nasus	9	7
site3	Chondrostoma nasus	11	12
site4
site5	Gobio gobio	7	3
site5	Gobio gobio	7	3.5
site5	Perca fluviatilis	5	1.5
site5	Perca fluviatilis	4	0.7
site5	Rutilus rutilus	6	2
site5	Rutilus rutilus	4	0.5
site6
site7	Rutilus rutilus	6	2
site7	Rutilus rutilus	7	3.5
site7	Rutilus rutilus	6	2
site7	Rutilus rutilus	4	0.5
site7	Rutilus rutilus	5	1.15
site7	Rutilus rutilus	5	1.2
site7	Rutilus rutilus	5	1.2
site7	Rutilus rutilus	5	1.2
site7	Rutilus rutilus	4	0.5
site7	Perca fluviatilis	5	1.5
site7	Perca fluviatilis	4	0.7
site7	Esox lucius	13	20
site8	Perca fluviatilis	6	2
site8	Gobio gobio	3	0.2
site9	Rutilus rutilus	14	33
site9	Rutilus rutilus	7	3.5
site9	Rutilus rutilus	6	2
site9	Scardinius erythrophthalmus	7	4
site9	Esox lucius	12	17
site10
site11
site12
site13	Tinca tinca	12	19
site14	Tinca tinca	8	5
site14	Tinca tinca	11	16
site15	Cyprinus carpio	12	17
site15	Gobio gobio	7	4
site15	Rutilus rutilus	14	33
site15	Rutilus rutilus	7	3.5
site15	Rutilus rutilus	6	2
site15	Esox lucius	12	17
site15	Esox lucius	15	27
site16	Perca fluviatilis	8	5
site16	Esox lucius	12	21
site17	Gasterosteus aculeatus	5	1.5
site17	Gasterosteus aculeatus	5	1.1
site17	Leuciscus leuciscus	8	5
site17	Leuciscus leuciscus	11	14
site17	Gobio gobio	6	2
site17	Gobio gobio	8	6
site17	Tinca tinca	10	11
site17	Perca fluviatilis	8	5
site17	Salmo trutta morpha fario	14	27
site17	Esox lucius	12	21
site18	Gasterosteus aculeatus	5	1.5
site18	Gobio gobio	6	2
site18	Gobio gobio	8	6
site18	Gobio gobio	5	1.3
site18	Gobio gobio	10	11
site18	Perca fluviatilis	8	4
site18	Perca fluviatilis	11	16
site18	Perca fluviatilis	8	5
site18	Rutilus rutilus	10	11
site18	Rutilus rutilus	7	3
site18	Rutilus rutilus	11	13
site18	Esox lucius	12	21
site18	Esox lucius	32	232
site18	Alburnus alburnus	11	12
site19	Gasterosteus aculeatus	5	1.3
site19	Rutilus rutilus	7	4
site20
site21	Blicca bjoerkna	6	2.5
site21	Perca fluviatilis	11	14
site21	Perca fluviatilis	11	16
site21	Perca fluviatilis	9	9
site21	Rutilus rutilus	15	11
site21	Rutilus rutilus	11	14
site21	Rutilus rutilus	11	14
site21	Rutilus rutilus	16	44
site21	Rutilus rutilus	11	15
site21	Esox lucius	11	13
site21	Esox lucius	17	48
site21	Esox lucius	12	21
site22	Leuciscus leuciscus	9	7
site22	Leuciscus leuciscus	11	14
site22	Gobio gobio	6	3
site22	Leuciscus cephalus	14	32
site23	Gobio gobio	5	1
site23	Gobio gobio	5.6	2
site23	Gobio gobio	6.1	2
site23	Gobio gobio	6.1	2
site23	Gobio gobio	6.1	2
site23	Gobio gobio	6.2	2
site23	Gobio gobio	6.2	2
site23	Gobio gobio	6.2	3
site23	Gobio gobio	6.3	2
site23	Gobio gobio	6.3	2
site23	Gobio gobio	6.3	2
site23	Gobio gobio	6.3	3
site23	Gobio gobio	6.4	4
site23	Gobio gobio	6.4	2
site23	Gobio gobio	6.5	3
site23	Gobio gobio	6.8	3
site23	Gobio gobio	6.9	2
site23	Gobio gobio	6.9	2
site23	Gobio gobio	6.9	3
site23	Gobio gobio	6.9	3
site23	Gobio gobio	7.1	2
site23	Gobio gobio	7.1	2
site23	Gobio gobio	7.1	3
site23	Gobio gobio	7.1	3
site23	Gobio gobio	7.1	2
site23	Gobio gobio	7.2	3
site23	Gobio gobio	7.2	3
site23	Gobio gobio	7.3	4
site23	Gobio gobio	7.4	4
site23	Gobio gobio	7.4	4
site23	Gobio gobio	8.8	6
site23	Gobio gobio	8.8	8
site23	Gobio gobio	9.2	4
site23	Gobio gobio	9.8	9
site23	Gobio gobio	10	6
site23	Gobio gobio	10.6	7
site23	Blicca bjoerkna	5.8	2
site23	Blicca bjoerkna	6.2	3
site23	Blicca bjoerkna	6.2	2
site23	Blicca bjoerkna	6.3	3
site23	Blicca bjoerkna	6.3	1
site23	Blicca bjoerkna	8.1	5
site23	Blicca bjoerkna	8.1	5
site23	Blicca bjoerkna	8.1	5
site23	Blicca bjoerkna	8.6	6
site23	Blicca bjoerkna	8.8	7
site23	Blicca bjoerkna	8.9	7
site23	Tinca tinca	10	18
site23	Perca fluviatilis	8.2	7
site23	Perca fluviatilis	10.1	11
site23	Perca fluviatilis	11	14
site23	Perca fluviatilis	11.1	16
site23	Perca fluviatilis	11.1	15
site23	Perca fluviatilis	12.1	19
site23	Perca fluviatilis	13.9	25
site23	Rutilus rutilus	5	1
site23	Rutilus rutilus	5.1	1
site23	Rutilus rutilus	5.4	2
site23	Rutilus rutilus	5.5	3
site23	Rutilus rutilus	5.9	2
site23	Rutilus rutilus	6.1	3
site23	Rutilus rutilus	6.2	2
site23	Rutilus rutilus	6.2	3
site23	Rutilus rutilus	6.2	3
site23	Rutilus rutilus	6.3	3
site23	Rutilus rutilus	6.3	4
site23	Rutilus rutilus	6.3	2
site23	Rutilus rutilus	6.3	4
site23	Rutilus rutilus	6.4	3
site23	Rutilus rutilus	6.6	3
site23	Rutilus rutilus	6.6	3
site23	Rutilus rutilus	6.6	3
site23	Rutilus rutilus	6.6	3
site23	Rutilus rutilus	6.7	4
site23	Rutilus rutilus	6.9	3
site23	Rutilus rutilus	6.9	3
site23	Rutilus rutilus	6.9	2
site23	Rutilus rutilus	6.9	4
site23	Rutilus rutilus	6.9	3
site23	Rutilus rutilus	6.9	3
site23	Rutilus rutilus	7	3
site23	Rutilus rutilus	7	4
site23	Rutilus rutilus	7	4
site23	Rutilus rutilus	7	3
site23	Rutilus rutilus	7	2
site23	Rutilus rutilus	7.1	2
site23	Rutilus rutilus	7.1	3
site23	Rutilus rutilus	7.2	2
site23	Rutilus rutilus	7.2	4
site23	Rutilus rutilus	7.2	4
site23	Rutilus rutilus	7.2	3
site23	Rutilus rutilus	7.2	3
site23	Rutilus rutilus	7.2	3
site23	Rutilus rutilus	7.4	3
site23	Rutilus rutilus	7.6	4
site23	Rutilus rutilus	8	5
site23	Rutilus rutilus	8.1	7
site24	Gobio gobio	8	5
site24	Gobio gobio	6.4	3
site24	Gobio gobio	6.4	2
site24	Leuciscus cephalus	10	12
site24	Esox lucius	21	75
site25	Gobio gobio	10.2	12
site25	Gobio gobio	10.8	12
site25	Gobio gobio	11.5	13
site25	Gobio gobio	12	19
site25	Gobio gobio	12	20
site25	Gobio gobio	13.7	21
site25	Leuciscus cephalus	10	17
site25	Leuciscus cephalus	12	19
site25	Cobitis taenia	7	3
site25	Cobitis taenia	7	3
site25	Cobitis taenia	7	3
site25	Cobitis taenia	6	2
site25	Cobitis taenia	6	2
site25	Cobitis taenia	7	3
site25	Lota lota	16	36
site25	Salmo trutta morpha fario	12	19
site25	Salmo trutta morpha fario	8	4
site25	Salmo trutta morpha fario	18	65
site25	Salmo trutta morpha fario	22	114
site26	Gobio gobio	8.5	7
site26	Leuciscus cephalus	13.5	24
site26	Leuciscus cephalus	13	28
site26	Cobitis taenia	7	4
site26	Cobitis taenia	7	4
site26	Lota lota	13	18
site26	Perca fluviatilis	8	6
site26	Perca fluviatilis	7	3
site26	Perca fluviatilis	7	4
site26	Rutilus rutilus	8	5
site26	Rutilus rutilus	14.3	47
site26	Rutilus rutilus	13.7	42
site26	Rutilus rutilus	14.7	41
site26	Rhodeus sericeus amarus	4.5	1
site26	Esox lucius	28	267
site27	Gasterosteus aculeatus	4	0.7
site27	Gasterosteus aculeatus	5	1.3
site27	Gasterosteus aculeatus	4	0.7
site27	Gasterosteus aculeatus	6	2.2
site27	Gasterosteus aculeatus	6	2.2
site27	Gasterosteus aculeatus	5	1.2
site27	Gasterosteus aculeatus	5	1.2
site27	Cobitis taenia	6	2
site27	Perca fluviatilis	8	5
site27	Perca fluviatilis	6	2
site28	Gasterosteus aculeatus	5	1.3
site28	Gobio gobio	9	7
site28	Gobio gobio	9	8
site28	Gobio gobio	9	8
site28	Gobio gobio	9	8
site28	Gobio gobio	13	23
site28	Gobio gobio	5	1
site28	Gobio gobio	7	4
site28	Gobio gobio	7	3
site28	Gobio gobio	8	5
site28	Gobio gobio	8	6
site28	Barbatula barbatula	9	7
site29	Cottus gobio	8	4
site29	Cottus gobio	8	4
site29	Cottus gobio	8	5
site29	Cottus gobio	8	6
site29	Cottus gobio	9	8
site29	Cottus gobio	9.2	8
site29	Cottus gobio	10.5	12
site29	Cottus gobio	11	15
site29	Gobio gobio	8.5	7
site29	Gobio gobio	9	6
site29	Gobio gobio	12.2	18
site29	Leuciscus cephalus	10	11
site29	Leuciscus cephalus	12	22
site29	Lota lota	16	33
site29	Perca fluviatilis	6.8	5
site29	Perca fluviatilis	7.5	7
site30	Salmo trutta morpha fario	15	32
site30	Esox lucius	12	14
site30	Esox lucius	12	15
site30	Esox lucius	13	19
site30	Esox lucius	13	20
site31	Gasterosteus aculeatus	5	1
site31	Leuciscus leuciscus	10	9
site31	Leuciscus leuciscus	10	9
site31	Leuciscus leuciscus	11	11
site31	Cobitis taenia	7	3
site31	Salmo trutta morpha fario	10	11
site31	Salmo trutta morpha fario	15	39
site31	Esox lucius	12	14
site31	Esox lucius	12	15
site31	Esox lucius	13	19
site31	Esox lucius	13	20
site31	Esox lucius	13	21
site31	Esox lucius	13	20
site32	Leuciscus leuciscus	10	7
site32	Leuciscus leuciscus	10	7
site32	Leuciscus leuciscus	10	8
site32	Leuciscus leuciscus	10	8
site32	Leuciscus leuciscus	12	15
site32	Lota lota	14	22
site32	Salmo trutta morpha fario	10	10
site32	Salmo trutta morpha fario	10	11
site32	Salmo trutta morpha fario	11	13
site32	Salmo trutta morpha fario	13	20
site32	Salmo trutta morpha fario	15	32
site33	Cottus gobio	9	8.5
site33	Leuciscus leuciscus	9	8
site33	Leuciscus leuciscus	9	7
site33	Leuciscus leuciscus	9	7
site33	Leuciscus leuciscus	10	11
site33	Leuciscus leuciscus	10	9
site33	Leuciscus leuciscus	10	9
site33	Leuciscus leuciscus	11	11
site33	Perca fluviatilis	6	2
site33	Salmo trutta morpha fario	10	10
site33	Salmo trutta morpha fario	12	17
site33	Salmo trutta morpha fario	12	20
site33	Salmo trutta morpha fario	15	34
site34	Gasterosteus aculeatus	5	1
site34	Gasterosteus aculeatus	6	1.6
site34	Gobio gobio	8	5
site34	Cobitis taenia	8	4
site34	Cobitis taenia	8	5
site34	Lota lota	14	26
site35	Gymnocephalus cernuus	10.7	12.5
site35	Gymnocephalus cernuus	12.2	15.8333
site35	Gobio gobio	7.5	3.33333
site35	Gobio gobio	8.5	8.33333
site35	Gobio gobio	10.5	10
site35	Gobio gobio	10.7	14.1667
site35	Gobio gobio	11	10.8333
site35	Gobio gobio	11.4	12.5
site35	Gobio gobio	11.5	13.3333
site35	Gobio gobio	11.7	13.3333
site35	Gobio gobio	12	15
site35	Gobio gobio	12.2	17.5
site35	Leuciscus cephalus	15.7	41.6667
site35	Leuciscus cephalus	20.5	100.833
site35	Cobitis taenia	10	10.8333
site35	Blicca bjoerkna	8.1	6.66667
site35	Blicca bjoerkna	8.7	9.16667
site35	Blicca bjoerkna	9	9.16667
site35	Blicca bjoerkna	9.2	9.16667
site35	Blicca bjoerkna	9.2	10
site35	Blicca bjoerkna	9.4	10
site35	Blicca bjoerkna	9.5	10
site35	Blicca bjoerkna	9.5	10
site35	Blicca bjoerkna	9.5	9.16667
site35	Blicca bjoerkna	9.8	11.6667
site35	Blicca bjoerkna	9.8	10
site35	Blicca bjoerkna	9.8	11.6667
site35	Blicca bjoerkna	9.8	13.3333
site35	Blicca bjoerkna	9.9	11.6667
site35	Blicca bjoerkna	10	12.5
site35	Blicca bjoerkna	10	14.1667
site35	Blicca bjoerkna	10.1	9.16667
site35	Blicca bjoerkna	10.2	16.6667
site35	Blicca bjoerkna	10.3	15
site35	Blicca bjoerkna	10.4	13.3
site35	Blicca bjoerkna	10.5	8.3
site35	Blicca bjoerkna	10.7	14.2
site35	Blicca bjoerkna	10.7	16.7
site35	Blicca bjoerkna	10.7	18.3
site35	Blicca bjoerkna	11	14.2
site35	Blicca bjoerkna	11.1	17.5
site35	Blicca bjoerkna	11.7	21.7
site35	Tinca tinca	7.8	5.8
site35	Tinca tinca	11.2	18.3
site35	Tinca tinca	11.2	18.3
site35	Tinca tinca	11.2	18.3
site35	Perca fluviatilis	6.7	3.3
site35	Perca fluviatilis	8.4	5.8
site35	Perca fluviatilis	9	6.7
site35	Perca fluviatilis	9.9	10.8
site35	Perca fluviatilis	9.9	10.8
site35	Perca fluviatilis	11.5	13.3
site35	Perca fluviatilis	11.8	17.5
site35	Perca fluviatilis	13	24.2
site35	Perca fluviatilis	13.4	24.2
site35	Perca fluviatilis	15	39.2
site35	Rutilus rutilus	7.9	4.2
site35	Rutilus rutilus	12	18
site35	Rutilus rutilus	12	16.7
site35	Rutilus rutilus	12	18
site35	Rutilus rutilus	12	16.7
site35	Esox lucius	25.5	85.82
site35	Esox lucius	17	52
site35	Alburnus alburnus	10.5	8.32
site35	Alburnus alburnus	10.7	14.2
site35	Alburnus alburnus	11	12
site35	Alburnus alburnus	11	12
site35	Alburnus alburnus	11	12
site35	Alburnus alburnus	11	12
site35	Alburnus alburnus	11	11
site35	Alburnus alburnus	11	12
site35	Alburnus alburnus	11	13
site35	Scardinius erythrophthalmus	11	15.8
site35	Scardinius erythrophthalmus	11	15
site35	Scardinius erythrophthalmus	11	14
site35	Scardinius erythrophthalmus	12	17
site35	Scardinius erythrophthalmus	15	31
site35	Scardinius erythrophthalmus	15	44
site36	Vimba vimba	10.5	10
site36	Gobio gobio	5	2
site36	Leuciscus cephalus	16	44
site36	Leuciscus cephalus	20	79
site36	Leuciscus cephalus	21	108
site36	Leuciscus cephalus	24	159
site36	Leuciscus cephalus	24	179
site36	Blicca bjoerkna	7	6
site36	Blicca bjoerkna	8	5
site36	Blicca bjoerkna	8	6
site36	Blicca bjoerkna	8.5	6
site36	Blicca bjoerkna	9	8
site36	Blicca bjoerkna	9	8
site36	Blicca bjoerkna	10	11
site36	Blicca bjoerkna	10	11
site36	Blicca bjoerkna	10	11
site36	Blicca bjoerkna	10	11
site36	Blicca bjoerkna	10	11
site36	Blicca bjoerkna	10	11
site36	Blicca bjoerkna	10	11
site36	Blicca bjoerkna	10	11
site36	Blicca bjoerkna	10	11
site36	Blicca bjoerkna	10.5	12
site36	Blicca bjoerkna	10.5	12
site36	Blicca bjoerkna	10.5	12
site36	Blicca bjoerkna	10.5	12
site36	Blicca bjoerkna	10.5	12
site36	Blicca bjoerkna	11.5	14
site36	Blicca bjoerkna	12.5	19
site36	Blicca bjoerkna	13	24
site36	Blicca bjoerkna	15	34
site36	Perca fluviatilis	7	3
site36	Perca fluviatilis	7	4
site36	Perca fluviatilis	7	4
site36	Perca fluviatilis	7	3
site36	Perca fluviatilis	7.5	4
site36	Perca fluviatilis	7.5	4
site36	Perca fluviatilis	7.5	4
site36	Perca fluviatilis	7.5	4
site36	Perca fluviatilis	7.5	4
site36	Perca fluviatilis	10	11
site36	Perca fluviatilis	10	11
site36	Perca fluviatilis	10	11
site36	Perca fluviatilis	11	12
site36	Perca fluviatilis	12	21
site36	Perca fluviatilis	13	25
site36	Perca fluviatilis	16	37
site36	Rutilus rutilus	4	0.4
site36	Rutilus rutilus	5	1
site36	Rutilus rutilus	6	2
site36	Rutilus rutilus	7	4
site36	Rutilus rutilus	8.5	6
site36	Rutilus rutilus	9.5	7
site36	Rutilus rutilus	9.5	8
site36	Rutilus rutilus	10	11
site36	Rutilus rutilus	10.5	11
site36	Rutilus rutilus	10.5	11
site36	Rutilus rutilus	10.5	11
site36	Rutilus rutilus	10.5	11
site36	Rutilus rutilus	11	13
site36	Rutilus rutilus	11	13
site36	Rutilus rutilus	12	18
site36	Rutilus rutilus	12	18
site36	Rutilus rutilus	12	18
site36	Rutilus rutilus	12	18
site36	Rutilus rutilus	13.5	28
site36	Rutilus rutilus	14	31
site36	Rutilus rutilus	15	45
site36	Rutilus rutilus	15	41
site36	Rutilus rutilus	15	39
site36	Rutilus rutilus	16	44
site36	Salmo trutta morpha fario	24	178
site36	Salmo trutta morpha fario	25	177
site36	Salmo trutta morpha fario	27	209
site36	Salmo trutta morpha fario	29	265
site36	Salmo trutta morpha fario	30	334
site37	Gasterosteus aculeatus	6	2
site37	Gobio gobio	7.5	4
site37	Gobio gobio	11	13
site37	Perca fluviatilis	7	4
site37	Rutilus rutilus	8	6
site38	Cottus gobio	6	2.5
site38	Gobio gobio	7.1	4
site38	Gobio gobio	7.6	5
site38	Leuciscus cephalus	16	51
site38	Leuciscus cephalus	18	59
site38	Blicca bjoerkna	6	2
site38	Blicca bjoerkna	6	2
site38	Blicca bjoerkna	7	4
site38	Blicca bjoerkna	7	4
site38	Blicca bjoerkna	7	3
site38	Blicca bjoerkna	7	2
site38	Blicca bjoerkna	8	6
site38	Blicca bjoerkna	9	8
site38	Blicca bjoerkna	11	14
site38	Abramis brama	22	128
site38	Tinca tinca	7	4
site38	Lota lota	14	34
site38	Lota lota	32	421
site38	Perca fluviatilis	8	5
site38	Perca fluviatilis	9	7
site38	Perca fluviatilis	11	13
site38	Perca fluviatilis	11	14
site38	Rutilus rutilus	6	2
site38	Rutilus rutilus	7	4
site38	Rutilus rutilus	7	4
site38	Rutilus rutilus	7	4
site38	Rutilus rutilus	7	3
site38	Rutilus rutilus	8	5
site38	Rutilus rutilus	8	6
site38	Salmo trutta morpha fario	6	2
site38	Salmo trutta morpha fario	12	18
site38	Salmo trutta morpha fario	12	19
site38	Salmo trutta morpha fario	16	55
site38	Salmo trutta morpha fario	21	98
site38	Salmo trutta morpha fario	23	137
site38	Salmo trutta morpha fario	26	234
site38	Rhodeus sericeus amarus	4.5	1
site38	Barbatula barbatula	11	14
site39	Blicca bjoerkna	8.8	6
site39	Blicca bjoerkna	9.7	8
site39	Blicca bjoerkna	9.8	10
site39	Blicca bjoerkna	9.9	8
site39	Blicca bjoerkna	10.5	10
site39	Blicca bjoerkna	10.5	11
site39	Blicca bjoerkna	11	15
site39	Blicca bjoerkna	11	11
site39	Blicca bjoerkna	11.2	16
site39	Blicca bjoerkna	11.2	13
site39	Blicca bjoerkna	11.4	14
site39	Blicca bjoerkna	11.6	14
site39	Blicca bjoerkna	11.6	14
site39	Blicca bjoerkna	11.6	17
site39	Blicca bjoerkna	11.8	15
site39	Blicca bjoerkna	12	16
site39	Blicca bjoerkna	13.9	26
site39	Tinca tinca	11.8	24
site39	Tinca tinca	20.5	143
site39	Perca fluviatilis	9	6
site39	Perca fluviatilis	9	9
site39	Perca fluviatilis	9.7	8
site39	Misgurnus fossilis	10.5	9
site39	Misgurnus fossilis	10.5	18
site39	Misgurnus fossilis	11	15
site39	Misgurnus fossilis	11	15
site39	Rutilus rutilus	8.7	6
site39	Rutilus rutilus	8.7	6
site39	Rutilus rutilus	8.7	6
site39	Rutilus rutilus	9	8
site39	Rutilus rutilus	9.2	6
site39	Rutilus rutilus	9.3	7
site39	Rutilus rutilus	9.7	4
site39	Rutilus rutilus	9.8	8
site39	Rutilus rutilus	10.3	9
site39	Rutilus rutilus	10.7	10
site39	Rutilus rutilus	11.2	16
site39	Rutilus rutilus	11.5	17
site39	Rutilus rutilus	13	22
site39	Rutilus rutilus	15.3	28
site39	Esox lucius	11.5	11
site39	Alburnus alburnus	10.7	17
site39	Alburnus alburnus	11.8	14
site39	Alburnus alburnus	12.5	18
site39	Alburnus alburnus	13	19
site39	Alburnus alburnus	13.1	18
site39	Alburnus alburnus	13.3	17
site39	Alburnus alburnus	13.4	22
site39	Alburnus alburnus	13.5	27
site39	Alburnus alburnus	13.5	29
site39	Alburnus alburnus	13.6	29
site39	Alburnus alburnus	13.6	27
site39	Alburnus alburnus	13.7	26
site39	Alburnus alburnus	13.7	30
site39	Alburnus alburnus	13.8	32
site39	Alburnus alburnus	14	33
site39	Alburnus alburnus	14.2	35
site39	Alburnus alburnus	14.2	36
site39	Alburnus alburnus	14.2	32
site39	Alburnus alburnus	14.2	33
site39	Alburnus alburnus	14.2	34
site39	Alburnus alburnus	14.3	35
site39	Alburnus alburnus	14.3	37
site39	Alburnus alburnus	14.3	35
site39	Alburnus alburnus	14.5	34
site39	Alburnus alburnus	14.5	37
site39	Anguilla anguilla	37	367
site40	Gobio gobio	8	5
site40	Gobio gobio	6	2.5
site40	Gobio gobio	9	11
site40	Blicca bjoerkna	9.7	8
site40	Perca fluviatilis	10	9
site40	Perca fluviatilis	9	9
site40	Rutilus rutilus	10.3	9
site40	Rutilus rutilus	9.8	8
site41	Gobio gobio	9	9
site41	Gobio gobio	10.2	12
site41	Gobio gobio	10.2	12
site41	Gobio gobio	10.2	12
site41	Gobio gobio	10.8	12
site41	Gobio gobio	11.1	18
site41	Gobio gobio	11.3	18
site41	Gobio gobio	11.5	13
site41	Gobio gobio	12	19
site41	Gobio gobio	12	20
site41	Gobio gobio	12.5	25
site41	Gobio gobio	12.5	23
site41	Gobio gobio	12.5	23
site41	Gobio gobio	12.5	23
site41	Gobio gobio	12.5	23
site41	Gobio gobio	12.5	23
site41	Gobio gobio	12.5	23
site41	Gobio gobio	12.5	23
site41	Gobio gobio	12.5	23
site41	Gobio gobio	12.5	23
site41	Gobio gobio	12.5	23
site41	Gobio gobio	12.5	23
site41	Gobio gobio	12.5	23
site41	Gobio gobio	12.5	23
site41	Gobio gobio	12.5	23
site41	Gobio gobio	12.5	23
site41	Gobio gobio	12.5	23
site41	Gobio gobio	12.5	23
site41	Gobio gobio	12.5	23
site41	Gobio gobio	12.5	23
site41	Gobio gobio	12.5	23
site41	Lota lota	23	98
site41	Lota lota	25.4	114
site41	Lota lota	13	19
site41	Perca fluviatilis	11.3	22
site41	Perca fluviatilis	12.9	28
site41	Perca fluviatilis	13.7	34
site41	Perca fluviatilis	15	44
site41	Perca fluviatilis	18	69
site41	Perca fluviatilis	13	24
site41	Perca fluviatilis	13	24
site41	Perca fluviatilis	13	24
site41	Perca fluviatilis	13	24
site41	Perca fluviatilis	13	24
site41	Perca fluviatilis	13	24
site41	Perca fluviatilis	13	24
site41	Perca fluviatilis	13	24
site41	Perca fluviatilis	13	24
site41	Perca fluviatilis	13	24
site41	Perca fluviatilis	13	24
site41	Perca fluviatilis	13	24
site41	Perca fluviatilis	13	24
site41	Perca fluviatilis	13	24
site41	Perca fluviatilis	13	24
site41	Perca fluviatilis	13	24
site41	Perca fluviatilis	13	24
site41	Perca fluviatilis	13	24
site41	Perca fluviatilis	13	24
site41	Perca fluviatilis	13	24
site41	Rutilus rutilus	7.7	4
site41	Rutilus rutilus	8.5	7
site41	Rutilus rutilus	8.9	11
site41	Rutilus rutilus	9.6	11
site41	Rutilus rutilus	9.6	12
site41	Rutilus rutilus	9.8	12
site41	Rutilus rutilus	11.3	17
site41	Rutilus rutilus	11.5	17
site41	Rutilus rutilus	11.5	21
site41	Rutilus rutilus	11.6	16
site41	Rutilus rutilus	11.6	16
site41	Rutilus rutilus	11.6	16
site41	Rutilus rutilus	11.6	16
site41	Rutilus rutilus	11.6	16
site41	Rutilus rutilus	11.6	16
site41	Rutilus rutilus	11.6	16
site41	Rutilus rutilus	11.6	16
site41	Rutilus rutilus	11.6	16
site41	Rutilus rutilus	11.6	16
site41	Rutilus rutilus	11.6	16
site41	Rutilus rutilus	11.6	16
site41	Rutilus rutilus	11.6	16
site41	Rutilus rutilus	11.6	16
site41	Rutilus rutilus	11.6	16
site41	Rutilus rutilus	11.6	16
site41	Rutilus rutilus	11.6	16
site41	Rutilus rutilus	11.6	16
site41	Rutilus rutilus	11.6	16
site41	Rutilus rutilus	11.6	16
site41	Rutilus rutilus	11.6	16
site41	Rutilus rutilus	11.7	17
site41	Rutilus rutilus	11.8	17
site41	Rutilus rutilus	11.8	19
site41	Rutilus rutilus	12	19
site41	Rutilus rutilus	12	22
site41	Rutilus rutilus	12	24
site41	Rutilus rutilus	12.7	22
site41	Rutilus rutilus	12.8	25
site41	Rutilus rutilus	13	21
site41	Rutilus rutilus	13.6	39
site42	Gobio gobio	8.8	6
site42	Gobio gobio	9.5	9
site42	Gobio gobio	9.7	10
site42	Gobio gobio	10.9	15
site42	Gobio gobio	10.9	15
site42	Gobio gobio	13.7	21
site42	Tinca tinca	10.9	24
site42	Lota lota	22.7	86
site42	Perca fluviatilis	7.7	6
site42	Perca fluviatilis	7.7	6
site42	Perca fluviatilis	9.9	13
site42	Perca fluviatilis	10.7	17
site42	Perca fluviatilis	13.5	32
site42	Perca fluviatilis	18.7	100
site42	Perca fluviatilis	21.5	195
site42	Misgurnus fossilis	10.5	13
site42	Misgurnus fossilis	11.6	11
site42	Misgurnus fossilis	11.6	11
site42	Misgurnus fossilis	11.6	11
site42	Misgurnus fossilis	12.5	16
site42	Rutilus rutilus	10.4	14
site42	Rutilus rutilus	10.5	19
site42	Rutilus rutilus	11.4	24
site42	Rutilus rutilus	11.6	27
site42	Rutilus rutilus	11.8	35
site42	Rutilus rutilus	12.3	32
site42	Rutilus rutilus	12.9	31
site42	Rutilus rutilus	13.4	33
site42	Rutilus rutilus	13.7	43
site42	Rutilus rutilus	13.7	42
site42	Rutilus rutilus	14.3	47
site42	Rutilus rutilus	14.7	59
site42	Rutilus rutilus	15.6	56
site42	Rutilus rutilus	15.8	59
site42	Rutilus rutilus	16.6	72
site42	Rhodeus sericeus amarus	4.5	1
site42	Rhodeus sericeus amarus	4.5	1
site42	Rhodeus sericeus amarus	5.3	2
site42	Rhodeus sericeus amarus	5.3	2
site42	Esox lucius	8.6	6
site42	Esox lucius	28	267
site42	Esox lucius	30	332
site42	Esox lucius	35	327
site43	Cobitis taenia	7	3
site43	Cobitis taenia	6	2
site43	Cobitis taenia	7	3
site43	Tinca tinca	11	16
site43	Lota lota	14	27
site43	Lota lota	13	18
site43	Perca fluviatilis	15	38
site43	Perca fluviatilis	8.3	6
site43	Perca fluviatilis	8.1	4
site43	Perca fluviatilis	6.4	3
site43	Rutilus rutilus	10.1	12
site43	Rutilus rutilus	9.2	7
site43	Rutilus rutilus	9	8
site43	Esox lucius	21.2	99
site44	Gobio gobio	10	8
site44	Gobio gobio	10	9
site44	Lota lota	14	26
site44	Lota lota	15	33
site44	Salmo trutta morpha fario	16	46
site44	Salmo trutta morpha fario	21	127
site44	Salmo trutta morpha fario	23	172
site45	Leuciscus leuciscus	7	3
site45	Leuciscus leuciscus	9	7
site45	Leuciscus leuciscus	9	7
site45	Leuciscus leuciscus	9	6
site45	Leuciscus leuciscus	12	15
site45	Leuciscus leuciscus	12	15
site45	Leuciscus leuciscus	12	14
site45	Leuciscus leuciscus	12	14
site45	Leuciscus leuciscus	12	14
site45	Carassius carassius	6	2
site45	Lota lota	21	86
site45	Lota lota	16	39
site45	Salmo trutta morpha fario	17	56
site45	Salmo trutta morpha fario	19	81
site46	Tinca tinca	5	1
site46	Tinca tinca	6	2
site46	Esox lucius	10	7
site46	Esox lucius	13	18
site47	Leuciscus cephalus	13	24
site47	Leuciscus cephalus	15	38
site47	Rutilus rutilus	5	1
site47	Rutilus rutilus	5.5	1.5
site47	Rutilus rutilus	6	2
site47	Salmo trutta morpha fario	17	52
site47	Salmo trutta morpha fario	20	76
site47	Esox lucius	12	15
site47	Esox lucius	13	21
site47	Esox lucius	14	27
site48	Tinca tinca	7	3.5
site48	Tinca tinca	7	3.5
site48	Lota lota	18	55
site48	Salmo trutta morpha fario	12	35
site48	Salmo trutta morpha fario	12	42
site48	Salmo trutta morpha fario	14	57
site48	Salmo trutta morpha fario	19	89
site48	Salmo trutta morpha fario	28	256
site48	Salmo trutta morpha fario	52	1737
site48	Esox lucius	11	10
site48	Esox lucius	12	14
site48	Esox lucius	14	25
site48	Esox lucius	14	25
site48	Esox lucius	14	28
site48	Esox lucius	14	26
site49	Leuciscus leuciscus	8	5
site49	Leuciscus leuciscus	8	6
site49	Leuciscus leuciscus	9	7
site49	Leuciscus leuciscus	10	9
site49	Leuciscus leuciscus	11	12
site49	Gobio gobio	7	3
site49	Gobio gobio	8	6
site49	Gobio gobio	8	5
site49	Gobio gobio	9	7
site49	Leuciscus cephalus	11	14
site49	Leuciscus cephalus	14	27
site49	Lota lota	12	16
site49	Lota lota	15	31
site49	Perca fluviatilis	11	13
site49	Perca fluviatilis	12	15
site49	Perca fluviatilis	12	15
site49	Perca fluviatilis	12	15
site49	Perca fluviatilis	12	15
site50	Gobio gobio	7.5	3.33333
site50	Gobio gobio	11	10.8333
site50	Gobio gobio	11.4	12.5
site50	Gobio gobio	11.5	13.3333
site50	Lota lota	12	17
site50	Perca fluviatilis	7	3.33333
site50	Perca fluviatilis	7	4
site50	Perca fluviatilis	8	5
site50	Salmo trutta morpha fario	24	156
site50	Rutilus rutilus	8	6
site50	Esox lucius	10	9
site50	Esox lucius	18	64
site51	Cyprinus carpio	7	3
site51	Cyprinus carpio	10	11
site51	Cyprinus carpio	11	15
site51	Gobio gobio	6	3
site51	Gobio gobio	6	2
site51	Gobio gobio	6	4
site51	Gobio gobio	6	2
site51	Gobio gobio	6.2	3
site51	Gobio gobio	6.3	2
site51	Gobio gobio	6.4	3
site51	Gobio gobio	6.9	3
site51	Gobio gobio	6.9	3
site51	Gobio gobio	7.1	4
site51	Gobio gobio	7.6	5
site51	Gobio gobio	7.7	5
site51	Gobio gobio	8	6
site51	Gobio gobio	9	8
site51	Gobio gobio	9	8
site51	Gobio gobio	9.3	9
site51	Gobio gobio	10.4	10
site51	Leuciscus cephalus	15.8	51
site51	Leuciscus cephalus	16.4	59
site51	Leuciscus cephalus	17	65
site51	Leuciscus cephalus	21.6	142
site51	Leuciscus cephalus	24.8	216
site51	Blicca bjoerkna	5.9	2
site51	Blicca bjoerkna	6.2	3
site51	Blicca bjoerkna	6.3	3
site51	Blicca bjoerkna	6.3	2
site51	Blicca bjoerkna	6.3	2
site51	Blicca bjoerkna	6.3	2
site51	Blicca bjoerkna	6.3	2
site51	Blicca bjoerkna	6.3	2
site51	Blicca bjoerkna	6.6	3
site51	Blicca bjoerkna	7.4	4
site51	Blicca bjoerkna	8.4	7
site51	Blicca bjoerkna	9	10
site51	Blicca bjoerkna	12.5	21
site51	Abramis brama	13.9	42
site51	Perca fluviatilis	9.3	9
site51	Perca fluviatilis	9.6	12
site51	Perca fluviatilis	9.9	12
site51	Perca fluviatilis	16.5	63
site51	Perca fluviatilis	16.5	53
site51	Rutilus rutilus	6.3	2
site51	Rutilus rutilus	7	4
site51	Rutilus rutilus	7	4
site51	Rutilus rutilus	7.1	4
site51	Rutilus rutilus	7.2	5
site51	Rutilus rutilus	7.3	4
site51	Rutilus rutilus	7.3	5
site51	Rutilus rutilus	7.3	5
site51	Rutilus rutilus	7.4	5
site51	Rutilus rutilus	7.4	5
site51	Rutilus rutilus	7.4	5
site51	Rutilus rutilus	7.6	6
site51	Rutilus rutilus	8	7
site51	Rutilus rutilus	8	6
site51	Rutilus rutilus	8	6
site51	Rutilus rutilus	8.8	10
site51	Rutilus rutilus	8.9	8
site51	Rutilus rutilus	9	11
site51	Rutilus rutilus	9.4	10
site51	Rutilus rutilus	9.4	10
site51	Rutilus rutilus	9.8	13
site51	Rutilus rutilus	10	12
site51	Rhodeus sericeus amarus	4.5	1
site51	Rhodeus sericeus amarus	4.6	1
site51	Rhodeus sericeus amarus	4.6	1
site51	Rhodeus sericeus amarus	4.6	1
site51	Rhodeus sericeus amarus	4.6	1
site51	Rhodeus sericeus amarus	4.6	1
site51	Rhodeus sericeus amarus	4.6	1
site51	Rhodeus sericeus amarus	4.6	1
site51	Rhodeus sericeus amarus	5	1
site51	Rhodeus sericeus amarus	5.1	2
site51	Rhodeus sericeus amarus	5.2	1.5
site51	Rhodeus sericeus amarus	5.2	1.5
site51	Rhodeus sericeus amarus	5.2	1.5
site51	Rhodeus sericeus amarus	5.2	1.5
site51	Rhodeus sericeus amarus	5.4	2
site51	Rhodeus sericeus amarus	6.4	3
site51	Rhodeus sericeus amarus	6.5	4
site51	Esox lucius	8.2	4
site51	Esox lucius	9.8	7
site51	Esox lucius	10.4	8
site51	Esox lucius	10.6	9
site51	Esox lucius	10.9	16
site51	Esox lucius	10.9	13
site51	Esox lucius	11	11
site51	Esox lucius	11.5	11
site51	Esox lucius	13.5	19
site51	Alburnus alburnus	6	2
site51	Alburnus alburnus	6.3	2
site51	Alburnus alburnus	6.4	2
site51	Alburnus alburnus	6.4	1
site51	Alburnus alburnus	6.9	2
site51	Alburnus alburnus	6.9	3
site51	Alburnus alburnus	7	2
site51	Alburnus alburnus	7.1	2
site51	Alburnus alburnus	7.1	2
site51	Alburnus alburnus	7.2	3
site51	Alburnus alburnus	7.2	3
site51	Alburnus alburnus	7.4	2
site51	Alburnus alburnus	7.4	4
site51	Alburnus alburnus	7.4	3
site51	Alburnus alburnus	7.5	3
site51	Alburnus alburnus	7.5	4
site51	Alburnus alburnus	7.5	4
site51	Alburnus alburnus	7.5	4
site51	Alburnus alburnus	7.5	4
site51	Alburnus alburnus	7.5	3
site51	Alburnus alburnus	7.5	3
site51	Alburnus alburnus	7.5	3
site51	Alburnus alburnus	7.5	3
site51	Alburnus alburnus	7.5	4
site51	Alburnus alburnus	7.5	4
site51	Alburnus alburnus	7.5	4
site51	Alburnus alburnus	7.5	4
site51	Alburnus alburnus	7.5	4
site51	Alburnus alburnus	7.5	3
site51	Alburnus alburnus	7.5	3
site51	Alburnus alburnus	7.7	3
site51	Alburnus alburnus	7.8	4
site51	Alburnus alburnus	7.8	4
site51	Alburnus alburnus	7.9	4
site51	Alburnus alburnus	7.9	4
site51	Alburnus alburnus	7.9	3
site51	Alburnus alburnus	7.9	4
site51	Alburnus alburnus	7.9	4
site51	Alburnus alburnus	7.9	4
site51	Alburnus alburnus	7.9	4
site51	Alburnus alburnus	7.9	4
site51	Alburnus alburnus	7.9	4
site51	Alburnus alburnus	7.9	4
site51	Alburnus alburnus	8.4	5
site51	Alburnus alburnus	9.2	7
site51	Alburnus alburnus	9.7	9
site51	Alburnus alburnus	9.8	10
site51	Alburnus alburnus	10	8
site51	Alburnus alburnus	10	9
site51	Alburnus alburnus	11	10
site51	Scardinius erythrophthalmus	10	11
site51	Scardinius erythrophthalmus	10	12
site51	Scardinius erythrophthalmus	10	11
site52	Gobio gobio	5.5	2
site52	Gobio gobio	6.2	3
site52	Gobio gobio	6.5	2
site52	Gobio gobio	6.5	2
site52	Gobio gobio	6.8	3
site52	Gobio gobio	7	4
site52	Gobio gobio	7	4
site52	Gobio gobio	7.6	4
site52	Cobitis taenia	7	3
site52	Cobitis taenia	8	5
site52	Cobitis taenia	9	7
site52	Cobitis taenia	9	6.5
site52	Cobitis taenia	9	6.5
site52	Blicca bjoerkna	12	17
site52	Tinca tinca	12.3	17
site52	Tinca tinca	14.1	32
site52	Tinca tinca	15	34
site52	Tinca tinca	17.3	54
site52	Tinca tinca	17.9	62
site52	Tinca tinca	19	76
site52	Perca fluviatilis	6.1	2
site52	Perca fluviatilis	7	3
site52	Perca fluviatilis	7.8	4
site52	Perca fluviatilis	9.9	13
site52	Perca fluviatilis	9.9	11
site52	Perca fluviatilis	10.2	11
site52	Perca fluviatilis	10.3	14
site52	Perca fluviatilis	10.6	11
site52	Perca fluviatilis	11	15
site52	Perca fluviatilis	11	14
site52	Perca fluviatilis	11	13
site52	Perca fluviatilis	11.1	14
site52	Perca fluviatilis	11.8	23
site52	Perca fluviatilis	12	17
site52	Perca fluviatilis	12.1	24
site52	Perca fluviatilis	12.1	22
site52	Perca fluviatilis	12.2	21
site52	Perca fluviatilis	12.2	20
site52	Perca fluviatilis	12.3	20
site52	Perca fluviatilis	12.3	22
site52	Perca fluviatilis	13.1	23
site52	Perca fluviatilis	13.2	27
site52	Perca fluviatilis	13.3	25
site52	Perca fluviatilis	13.6	31
site52	Perca fluviatilis	13.8	27
site52	Perca fluviatilis	13.8	28
site52	Perca fluviatilis	13.9	30
site52	Perca fluviatilis	14	28
site52	Perca fluviatilis	14.1	36
site52	Perca fluviatilis	14.1	31
site52	Perca fluviatilis	14.2	52
site52	Perca fluviatilis	14.2	34
site52	Perca fluviatilis	14.2	34
site52	Perca fluviatilis	14.5	32
site52	Perca fluviatilis	15	43
site52	Perca fluviatilis	15	36
site52	Perca fluviatilis	15.2	35
site52	Perca fluviatilis	15.2	41
site52	Perca fluviatilis	15.4	41
site52	Perca fluviatilis	15.5	41
site52	Perca fluviatilis	16	44
site52	Perca fluviatilis	16	46
site52	Perca fluviatilis	16	48
site52	Perca fluviatilis	16.3	53
site52	Perca fluviatilis	17	42
site52	Perca fluviatilis	18	57
site52	Perca fluviatilis	18.2	80
site52	Rutilus rutilus	11.8	16
site52	Rutilus rutilus	12.8	18
site52	Rutilus rutilus	13	26
site52	Rutilus rutilus	13.3	29
site52	Rutilus rutilus	13.5	19
site52	Rutilus rutilus	13.8	24
site52	Rutilus rutilus	13.9	27
site52	Rutilus rutilus	14	27
site52	Rutilus rutilus	14.1	31
site52	Rutilus rutilus	14.3	36
site52	Rutilus rutilus	14.4	34
site52	Rutilus rutilus	14.5	38
site52	Rutilus rutilus	14.5	32
site52	Rutilus rutilus	15	40
site52	Rutilus rutilus	15.3	36
site52	Rutilus rutilus	15.4	38
site52	Rutilus rutilus	16.4	45
site52	Rutilus rutilus	18	61
site52	Rutilus rutilus	19.2	84
site52	Esox lucius	22.4	98
site52	Esox lucius	23	114
site52	Esox lucius	27.2	209
site52	Esox lucius	28	221
site52	Esox lucius	27	223
site52	Anguilla anguilla	46	878
site53	Gobio gobio	6	2
site53	Gobio gobio	7	4
site53	Gobio gobio	5	1.5
site53	Gobio gobio	10	11
site53	Gobio gobio	10	11
site53	Gobio gobio	10	11
site53	Gobio gobio	11	13
site53	Tinca tinca	10	12
site53	Tinca tinca	11	15
site53	Lota lota	12	25
site53	Lota lota	15	34
site53	Lota lota	15	36
site53	Perca fluviatilis	11	16
site53	Esox lucius	11	11
site54	Gasterosteus aculeatus	6	2
site54	Lota lota	13	22
site54	Lota lota	15	34
site54	Esox lucius	16	35
site54	Esox lucius	18	45
site55	Lota lota	15	34
site55	Salmo trutta morpha fario	12	21
site55	Salmo trutta morpha fario	16	42
site55	Salmo trutta morpha fario	18	59
site56	Cottus gobio	7	4
site56	Cottus gobio	8	6
site56	Cottus gobio	10	11
site56	Salmo trutta morpha fario	12	16
site56	Salmo trutta morpha fario	12	17
site56	Salmo trutta morpha fario	15	41
site56	Salmo trutta morpha fario	17	55
site56	Salmo trutta morpha fario	18	54
site56	Salmo trutta morpha fario	20	87
site56	Salmo trutta morpha fario	21	104
site57	Vimba vimba	12	14
site57	Cottus gobio	8	5
site57	Cottus gobio	8	5
site57	Cottus gobio	9	8
site57	Cottus gobio	7	4
site57	Leuciscus idus	12	16
site57	Leuciscus leuciscus	13.2	19
site57	Leuciscus leuciscus	13.5	21
site57	Leuciscus leuciscus	13.5	21
site57	Leuciscus leuciscus	11.5	13
site57	Leuciscus leuciscus	12.5	17
site57	Leuciscus leuciscus	12.5	17
site57	Leuciscus leuciscus	11.2	12.4
site57	Leuciscus leuciscus	13.5	22
site57	Leuciscus leuciscus	11	12
site57	Leuciscus leuciscus	13	20
site57	Leuciscus leuciscus	7.9	4.5
site57	Leuciscus leuciscus	7.9	4.5
site57	Leuciscus leuciscus	13.2	21
site57	Leuciscus leuciscus	12.5	18
site57	Leuciscus leuciscus	11.2	13
site57	Leuciscus leuciscus	12.4	18
site57	Leuciscus leuciscus	7.5	4
site57	Gobio gobio	7	3
site57	Gobio gobio	9.2	7
site57	Gobio gobio	9.1	9
site57	Leuciscus cephalus	13.5	25
site57	Leuciscus cephalus	24	159
site57	Leuciscus cephalus	21	108
site57	Leuciscus cephalus	17	61
site57	Leuciscus cephalus	15.7	50
site57	Leuciscus cephalus	15.5	38
site57	Leuciscus cephalus	17	65
site57	Leuciscus cephalus	16.5	55
site57	Cobitis taenia	10	12
site57	Salmo trutta morpha fario	8	5
site57	Salmo trutta morpha fario	11	14
site57	Salmo trutta morpha fario	13	22
site57	Salmo trutta morpha fario	14	28
site57	Salmo trutta morpha fario	14.5	34
site57	Salmo trutta morpha fario	17	56
site57	Salmo trutta morpha fario	20.5	86
site57	Salmo trutta morpha fario	20.7	93
site57	Esox lucius	22	101
site58	Cottus gobio	5	1
site58	Cottus gobio	8	5
site58	Cottus gobio	9	7
site58	Cottus gobio	9	9
site58	Gobio gobio	6	2
site58	Gobio gobio	11	16
site58	Salmo trutta morpha fario	7	3
site58	Salmo trutta morpha fario	7	3.5
site58	Salmo trutta morpha fario	8	6
site58	Salmo trutta morpha fario	8	6
site58	Salmo trutta morpha fario	8	6
site58	Salmo trutta morpha fario	8	6
site58	Salmo trutta morpha fario	10	11
site58	Salmo trutta morpha fario	11	16
site58	Salmo trutta morpha fario	15	41
site58	Salmo trutta morpha fario	17	58
site58	Salmo trutta morpha fario	21	95
site58	Salmo trutta morpha fario	21	115
site59	Gobio gobio	6.5	2
site59	Gobio gobio	7	4
site59	Gobio gobio	9	8
site59	Leuciscus cephalus	12	17
site59	Leuciscus cephalus	14	31
site59	Leuciscus cephalus	14	26
site59	Leuciscus cephalus	14	31
site59	Leuciscus cephalus	15	37
site59	Leuciscus cephalus	15	32
site59	Lampetra planeri	13	17
site59	Salmo trutta morpha fario	8	5
site59	Salmo trutta morpha fario	8	5
site59	Salmo trutta morpha fario	8	5.5
site59	Salmo trutta morpha fario	8	6
site59	Salmo trutta morpha fario	9	8
site59	Salmo trutta morpha fario	10	12
site59	Salmo trutta morpha fario	10	11
site59	Salmo trutta morpha fario	10	11
site59	Salmo trutta morpha fario	16	46
site59	Phoxinus phoxinus	5	1
site59	Phoxinus phoxinus	6	2
site59	Phoxinus phoxinus	6	2
site60	Gobio gobio	6	2
site60	Gobio gobio	6	2
site60	Gobio gobio	6	2
site60	Gobio gobio	7	4
site60	Gobio gobio	7	3.5
site60	Gobio gobio	8	6
site60	Gobio gobio	8	6
site60	Gobio gobio	8	6
site60	Gobio gobio	10	11
site60	Gobio gobio	10	11
site60	Gobio gobio	10	11
site60	Gobio gobio	10	12
site60	Leuciscus cephalus	9	8
site60	Leuciscus cephalus	9	8
site60	Leuciscus cephalus	12	16
site60	Leuciscus cephalus	13	21
site60	Leuciscus cephalus	13	26
site60	Leuciscus cephalus	13	24
site60	Leuciscus cephalus	13	25
site60	Leuciscus cephalus	14	29
site60	Leuciscus cephalus	14	34
site60	Leuciscus cephalus	18	67
site60	Leuciscus cephalus	18	72
site60	Leuciscus cephalus	24	155
site60	Tinca tinca	13	29
site60	Lota lota	31	352
site60	Perca fluviatilis	8	4
site60	Perca fluviatilis	8	5
site60	Perca fluviatilis	13	25
site60	Perca fluviatilis	13	23
site60	Perca fluviatilis	14	28
site60	Perca fluviatilis	15	35
site61	Cobitis taenia	8	5
site61	Cobitis taenia	7	3
site61	Cobitis taenia	7	3
site61	Cobitis taenia	6	1.5
site61	Blicca bjoerkna	9	7
site61	Blicca bjoerkna	9	8
site61	Blicca bjoerkna	10	10
site61	Blicca bjoerkna	10	10
site61	Blicca bjoerkna	10	10
site61	Blicca bjoerkna	10	11
site61	Blicca bjoerkna	11	15
site61	Blicca bjoerkna	11	15
site61	Blicca bjoerkna	11	16
site61	Blicca bjoerkna	11	13
site61	Blicca bjoerkna	11	14
site61	Blicca bjoerkna	12	14
site61	Blicca bjoerkna	12	16
site61	Blicca bjoerkna	12	19
site61	Blicca bjoerkna	12	18
site61	Blicca bjoerkna	12	18
site61	Abramis brama	11	14
site61	Abramis brama	11	14
site61	Abramis brama	12	18
site61	Abramis brama	12	19
site61	Perca fluviatilis	9	8
site61	Perca fluviatilis	9	9
site61	Perca fluviatilis	9	7
site61	Perca fluviatilis	12	21
site61	Perca fluviatilis	13	23
site61	Perca fluviatilis	14	25
site61	Perca fluviatilis	14	31
site61	Perca fluviatilis	16	44
site61	Rutilus rutilus	9	8
site61	Rutilus rutilus	10	9
site61	Rutilus rutilus	10	11
site61	Rutilus rutilus	12	17
site61	Rutilus rutilus	12	18
site61	Rutilus rutilus	12	18
site61	Rutilus rutilus	12	18
site61	Rutilus rutilus	12	19
site61	Rutilus rutilus	13	24
site61	Rutilus rutilus	13	25
site61	Rutilus rutilus	14	31
site61	Rutilus rutilus	14	30
site61	Rutilus rutilus	14	30
site61	Rutilus rutilus	14	28
site61	Rutilus rutilus	14	28
site61	Rutilus rutilus	15	38
site61	Rutilus rutilus	15	39
site61	Rutilus rutilus	15	38
site61	Rutilus rutilus	15	38
site61	Rutilus rutilus	15	38
site61	Rutilus rutilus	18	67
site61	Rutilus rutilus	19	66
site61	Rutilus rutilus	19	71
site61	Rutilus rutilus	21	93
site61	Esox lucius	11	12
site61	Esox lucius	13	23
site61	Esox lucius	41	676
site61	Alburnus alburnus	9	7
site61	Alburnus alburnus	9	7
site61	Alburnus alburnus	10	9
site61	Alburnus alburnus	11	12
site61	Alburnus alburnus	12	18
site61	Alburnus alburnus	12	17
site61	Alburnus alburnus	13	21
site61	Alburnus alburnus	13	21
site61	Alburnus alburnus	13	21
site61	Alburnus alburnus	13	21
site61	Alburnus alburnus	13	21
site61	Alburnus alburnus	14	26
site61	Alburnus alburnus	14	26
site61	Alburnus alburnus	14	26
site61	Alburnus alburnus	14	26
site61	Alburnus alburnus	14	26
site61	Alburnus alburnus	14	26
site61	Alburnus alburnus	14	26
site61	Alburnus alburnus	14	26
site61	Alburnus alburnus	14	26
site61	Alburnus alburnus	14	26
site61	Alburnus alburnus	14	26
site61	Alburnus alburnus	14	26
site61	Alburnus alburnus	14	28
site61	Alburnus alburnus	14	26
site61	Alburnus alburnus	14	26
site61	Alburnus alburnus	14	29
site61	Alburnus alburnus	14	26
site61	Alburnus alburnus	14	26
site61	Alburnus alburnus	14	29
site61	Alburnus alburnus	14	26
site61	Alburnus alburnus	14	29
site61	Alburnus alburnus	14	28
site61	Alburnus alburnus	14	26
site62	Cottus gobio	8	5
site62	Cottus gobio	8	6
site62	Gobio gobio	7	3
site62	Gobio gobio	8	5
site62	Gobio gobio	8	5
site62	Gobio gobio	9	8
site62	Gobio gobio	10	12
site62	Leuciscus cephalus	13	22
site62	Leuciscus cephalus	13	24
site62	Leuciscus cephalus	14	30
site62	Leuciscus cephalus	14	29
site62	Cobitis taenia	7	3
site62	Lota lota	13	18
site62	Lota lota	14	27
site62	Lota lota	16	43
site62	Perca fluviatilis	6	2
site62	Perca fluviatilis	11	14
site62	Rutilus rutilus	11	14
site63	Cottus gobio	7	4
site63	Cottus gobio	7	4
site63	Gobio gobio	5	2
site63	Gobio gobio	6	3
site63	Gobio gobio	7	4
site63	Gobio gobio	7	4
site63	Gobio gobio	8	6
site63	Gobio gobio	8.5	9
site63	Gobio gobio	8.5	8
site63	Gobio gobio	9	8
site63	Gobio gobio	9.5	8
site63	Gobio gobio	9.5	10
site63	Gobio gobio	10	12
site63	Gobio gobio	10	11
site63	Gobio gobio	10	11
site63	Gobio gobio	10	11
site63	Leuciscus cephalus	13	23
site63	Leuciscus cephalus	24	201
site63	Leuciscus cephalus	25	208
site63	Leuciscus cephalus	25	211
site63	Leuciscus cephalus	25	209
site63	Thymallus thymallus	24	156
site63	Lota lota	27	207
site63	Lota lota	14	27
site63	Perca fluviatilis	7	4
site63	Perca fluviatilis	7	3
site63	Perca fluviatilis	9	8
site63	Perca fluviatilis	9	8
site63	Perca fluviatilis	10	12
site63	Perca fluviatilis	16	47
site63	Perca fluviatilis	17	52
site63	Perca fluviatilis	21	113
site63	Perca fluviatilis	23	158
site63	Perca fluviatilis	27	224
site63	Salmo trutta morpha fario	27	258
site63	Esox lucius	22	104
site64	Cottus gobio	5.5	2.5
site64	Cottus gobio	6.5	3
site64	Cottus gobio	7	4
site64	Leuciscus leuciscus	7	4
site64	Leuciscus leuciscus	7	5
site64	Leuciscus leuciscus	8	5
site64	Gobio gobio	10	11
site64	Gobio gobio	10	11
site64	Gobio gobio	10	11
site64	Gobio gobio	10	11
site64	Gobio gobio	10	11
site64	Gobio gobio	10	12
site64	Gobio gobio	10	11
site64	Gobio gobio	10	11
site64	Gobio gobio	11	14
site64	Leuciscus cephalus	25	177
site64	Leuciscus cephalus	25	194
site64	Leuciscus cephalus	25	208
site64	Leuciscus cephalus	26	221
site64	Cobitis taenia	7	3
site64	Salmo trutta morpha fario	10	9
site64	Salmo trutta morpha fario	10	12
site64	Salmo trutta morpha fario	11.8	20
site64	Salmo trutta morpha fario	12	18
site64	Salmo trutta morpha fario	12	22
site64	Salmo trutta morpha fario	12	17
site64	Salmo trutta morpha fario	13	25
site64	Salmo trutta morpha fario	15	38
site64	Salmo trutta morpha fario	24	167
site64	Salmo trutta morpha fario	24	154
site65	Cobitis taenia	7	3
site65	Cobitis taenia	8	3.5
site66	Gobio gobio	7	4
site66	Gobio gobio	7	4
site66	Gobio gobio	7	2
site66	Gobio gobio	7	2
site66	Gobio gobio	7.1	4
site66	Gobio gobio	7.1	3
site66	Gobio gobio	7.4	3
site66	Gobio gobio	7.5	4
site66	Gobio gobio	7.5	4
site66	Gobio gobio	7.6	4
site66	Gobio gobio	7.7	4
site66	Gobio gobio	8	8
site66	Gobio gobio	8	4
site66	Gobio gobio	8	5
site66	Gobio gobio	8	2
site66	Gobio gobio	8	2
site66	Gobio gobio	8	5
site66	Gobio gobio	8	4
site66	Gobio gobio	8.1	4
site66	Gobio gobio	8.1	5
site66	Gobio gobio	8.2	4
site66	Gobio gobio	8.5	4
site66	Gobio gobio	8.9	6
site66	Gobio gobio	8.9	7
site66	Gobio gobio	9	5
site66	Gobio gobio	9	5
site66	Gobio gobio	9.1	6
site66	Gobio gobio	9.1	6
site66	Gobio gobio	9.3	6
site66	Gobio gobio	9.3	6
site66	Gobio gobio	9.5	8
site66	Gobio gobio	9.6	8
site66	Gobio gobio	9.6	6
site66	Gobio gobio	9.7	8
site66	Gobio gobio	9.8	5
site66	Gobio gobio	9.8	6
site66	Gobio gobio	9.9	9
site66	Gobio gobio	10	7
site66	Gobio gobio	10	8
site66	Gobio gobio	10.1	9
site66	Gobio gobio	10.1	10
site66	Gobio gobio	10.1	9
site66	Gobio gobio	10.1	8
site66	Gobio gobio	10.5	9
site66	Gobio gobio	10.5	10
site66	Gobio gobio	10.5	12
site66	Gobio gobio	10.6	10
site66	Gobio gobio	10.7	10
site66	Gobio gobio	10.9	9
site66	Gobio gobio	10.9	10
site66	Gobio gobio	11	11
site66	Gobio gobio	11	12
site66	Gobio gobio	11	9
site66	Gobio gobio	11	8
site66	Gobio gobio	11.1	10
site66	Gobio gobio	11.2	13
site66	Gobio gobio	11.2	12
site66	Gobio gobio	11.2	10
site66	Gobio gobio	11.3	12
site66	Gobio gobio	11.3	13
site66	Gobio gobio	11.4	10
site66	Gobio gobio	11.4	12
site66	Gobio gobio	12	13
site66	Perca fluviatilis	7.5	4
site66	Perca fluviatilis	8	6
site66	Perca fluviatilis	8	5
site66	Perca fluviatilis	8.1	6
site66	Perca fluviatilis	8.3	6
site66	Perca fluviatilis	8.3	6
site66	Perca fluviatilis	8.4	5
site66	Perca fluviatilis	8.5	6
site66	Perca fluviatilis	8.6	6
site66	Perca fluviatilis	8.7	6
site66	Perca fluviatilis	8.9	6
site66	Perca fluviatilis	9	7
site66	Perca fluviatilis	9	7
site66	Perca fluviatilis	9.1	8
site66	Perca fluviatilis	9.3	8
site66	Perca fluviatilis	9.3	9
site66	Perca fluviatilis	9.5	9
site66	Perca fluviatilis	10	10
site66	Perca fluviatilis	10.2	13
site66	Perca fluviatilis	10.4	12
site66	Perca fluviatilis	10.5	15
site66	Perca fluviatilis	10.5	12
site66	Perca fluviatilis	10.5	13
site66	Perca fluviatilis	10.7	13
site66	Perca fluviatilis	11	13
site66	Perca fluviatilis	11	15
site66	Perca fluviatilis	11	13
site66	Perca fluviatilis	11.1	13
site66	Misgurnus fossilis	9.9	5
site66	Misgurnus fossilis	10.1	6
site66	Misgurnus fossilis	11	8
site66	Misgurnus fossilis	11.1	8
site66	Misgurnus fossilis	11.1	9
site66	Esox lucius	8	4
site66	Esox lucius	9	4
site66	Esox lucius	9	6
site66	Esox lucius	10	7
site67	Salmo trutta morpha fario	12	16
site67	Salmo trutta morpha fario	15	38
site67	Salmo trutta morpha fario	16	45
site67	Salmo trutta morpha fario	16	44
site67	Salmo trutta morpha fario	21	98
site67	Salmo trutta morpha fario	22	114
site67	Salmo trutta morpha fario	22	122
site68	Gobio gobio	8	6
site68	Gobio gobio	9	8
site68	Leuciscus cephalus	11	15
site68	Leuciscus cephalus	11	15
site68	Leuciscus cephalus	12	22
site68	Leuciscus cephalus	12	17
site68	Thymallus thymallus	12	20
site68	Thymallus thymallus	12	17
site68	Thymallus thymallus	12	17
site68	Thymallus thymallus	14	32
site68	Salmo trutta morpha fario	9	6
site68	Salmo trutta morpha fario	9	7
site68	Salmo trutta morpha fario	10	11
site68	Salmo trutta morpha fario	10	9
site68	Salmo trutta morpha fario	11	14
site68	Salmo trutta morpha fario	12	18
site68	Salmo trutta morpha fario	13	21
site68	Salmo trutta morpha fario	16	44
site68	Salmo trutta morpha fario	16	46
site68	Salmo trutta morpha fario	17	52
site68	Salmo trutta morpha fario	19	84
site68	Salmo trutta morpha fario	21	105
site68	Phoxinus phoxinus	5	1.2
site68	Phoxinus phoxinus	5	1.2
site68	Phoxinus phoxinus	5	1.2
site68	Phoxinus phoxinus	6	2.2
site68	Phoxinus phoxinus	6	2.2
site69	Gobio gobio	7.5	4
site69	Gobio gobio	7.6	4
site69	Gobio gobio	8	6
site69	Gobio gobio	10.5	14
site69	Gobio gobio	10.5	14
site69	Gobio gobio	10.5	14
site69	Gobio gobio	10.5	14
site69	Gobio gobio	10.6	14
site69	Gobio gobio	11.1	11
site69	Blicca bjoerkna	8.8	7
site69	Blicca bjoerkna	8.9	7
site69	Perca fluviatilis	11	14
site69	Perca fluviatilis	11	16
site69	Perca fluviatilis	11	15
site69	Perca fluviatilis	12	19
site69	Perca fluviatilis	14	32
site69	Rutilus rutilus	6.5	3
site69	Rutilus rutilus	6.5	3
site69	Rutilus rutilus	6.5	3
site69	Rutilus rutilus	6.5	3
site69	Rutilus rutilus	6.5	3
site69	Rutilus rutilus	7	4
site69	Rutilus rutilus	7.5	3
site69	Rutilus rutilus	7.5	4
site69	Rutilus rutilus	8	5
site69	Rutilus rutilus	8	8
site69	Rutilus rutilus	8	5
site69	Esox lucius	15	34
site70	Gobio gobio	11.5	13
site70	Gobio gobio	11.5	17
site70	Gobio gobio	11.5	13
site70	Gobio gobio	11.5	14
site70	Gobio gobio	12	19
site70	Gobio gobio	12	20
site70	Gobio gobio	12	18
site70	Gobio gobio	12	18
site70	Gobio gobio	12	18
site70	Gobio gobio	13	25
site70	Gobio gobio	12.5	23
site70	Gobio gobio	13	26
site70	Gobio gobio	12.5	23
site70	Gobio gobio	12.5	23
site70	Leuciscus cephalus	11	17
site70	Leuciscus cephalus	11	16
site70	Leuciscus cephalus	12	19
site70	Leuciscus cephalus	12	22
site70	Leuciscus cephalus	12	24
site70	Leuciscus cephalus	16	22
site70	Leuciscus cephalus	17	25
site70	Leuciscus cephalus	20	87
site70	Cobitis taenia	7	3
site70	Cobitis taenia	7	3
site70	Cobitis taenia	6	2
site70	Cobitis taenia	6	2
site70	Cobitis taenia	6	2
site70	Cobitis taenia	6	2
site70	Cobitis taenia	6	2
site70	Cobitis taenia	6	2
site70	Cobitis taenia	6	2
site70	Blicca bjoerkna	10	10
site70	Blicca bjoerkna	10	11
site70	Blicca bjoerkna	11	15
site70	Blicca bjoerkna	11	13
site70	Blicca bjoerkna	11	16
site70	Blicca bjoerkna	11	13
site70	Blicca bjoerkna	11	14
site70	Blicca bjoerkna	12	17
site70	Blicca bjoerkna	12	17
site70	Blicca bjoerkna	12	20
site70	Blicca bjoerkna	12	17
site70	Blicca bjoerkna	12	17
site70	Blicca bjoerkna	14	32
site70	Blicca bjoerkna	14	32
site70	Blicca bjoerkna	14	32
site70	Blicca bjoerkna	14	32
site70	Blicca bjoerkna	14	32
site70	Blicca bjoerkna	14	32
site70	Blicca bjoerkna	14	32
site70	Blicca bjoerkna	16	41
site70	Blicca bjoerkna	16	41
site70	Blicca bjoerkna	16	44
site70	Perca fluviatilis	8	6
site70	Perca fluviatilis	10	12
site70	Perca fluviatilis	11	15
site70	Perca fluviatilis	14	32
site70	Rutilus rutilus	11.5	16
site70	Rutilus rutilus	11.5	16
site70	Rutilus rutilus	11.5	16
site70	Rutilus rutilus	11.5	16
site70	Rutilus rutilus	11.5	16
site70	Rutilus rutilus	11.5	16
site70	Rutilus rutilus	11.5	16
site70	Rutilus rutilus	11.5	16
site70	Rutilus rutilus	11.5	16
site70	Rutilus rutilus	11.5	16
site70	Rutilus rutilus	11.5	17
site70	Rutilus rutilus	11.5	17
site70	Rutilus rutilus	11.5	19
site70	Rutilus rutilus	12	19
site70	Rutilus rutilus	12	22
site70	Rutilus rutilus	12	24
site70	Rutilus rutilus	12	22
site70	Rutilus rutilus	13	25
site70	Rutilus rutilus	13	28
site70	Rhodeus sericeus amarus	4.5	1
site70	Rhodeus sericeus amarus	4.5	1
site70	Esox lucius	21	111
site70	Esox lucius	32	341
site71	Leuciscus leuciscus	10	9
site71	Leuciscus leuciscus	11	12
site71	Leuciscus leuciscus	11	13
site71	Gobio gobio	11	13
site71	Gobio gobio	11	14
site71	Gobio gobio	13	19
site71	Gobio gobio	12	19
site71	Gobio gobio	14	32
site71	Leuciscus cephalus	9	6
site71	Leuciscus cephalus	11	13
site71	Leuciscus cephalus	11	13
site71	Leuciscus cephalus	11	14
site71	Leuciscus cephalus	12	24
site71	Leuciscus cephalus	12	22
site71	Leuciscus cephalus	12	18
site71	Leuciscus cephalus	12	18
site71	Leuciscus cephalus	13	23
site71	Leuciscus cephalus	13	25
site71	Leuciscus cephalus	14	29
site71	Leuciscus cephalus	16	44
site71	Leuciscus cephalus	17	51
site71	Leuciscus cephalus	17	54
site71	Leuciscus cephalus	18	67
site71	Leuciscus cephalus	18	62
site71	Leuciscus cephalus	20	99
site71	Leuciscus cephalus	23	112
site71	Leuciscus cephalus	24	154
site71	Leuciscus cephalus	24	147
site71	Leuciscus cephalus	27	217
site71	Cobitis taenia	7	3
site71	Cobitis taenia	7	3
site71	Lota lota	17	42
site71	Lota lota	18	51
site71	Lota lota	18	53
site71	Rutilus rutilus	18	65
site71	Rutilus rutilus	21	106
site72	Cottus gobio	7	3
site72	Cottus gobio	4	0.5
site72	Cottus gobio	8	6
site72	Cottus gobio	8	6.2
site72	Gobio gobio	7.5	4
site72	Gobio gobio	9	9
site72	Gobio gobio	9	8
site72	Misgurnus fossilis	9	6
site72	Salmo trutta morpha fario	8	6
site72	Salmo trutta morpha fario	10	11
site72	Salmo trutta morpha fario	10	12
site72	Salmo trutta morpha fario	13	24
site72	Salmo trutta morpha fario	15	37
site72	Salmo trutta morpha fario	18	65
site72	Salmo trutta morpha fario	21	115
site72	Salmo trutta morpha fario	24	176
site72	Salmo trutta morpha fario	24.5	188
site73	Cyprinus carpio	12	19
site73	Gobio gobio	8	5
site73	Gobio gobio	7	3
site73	Gobio gobio	7	4
site73	Gobio gobio	11.5	14
site73	Gobio gobio	12	19
site73	Gobio gobio	12	20
site73	Gobio gobio	12	18
site73	Leuciscus cephalus	10	18
site73	Leuciscus cephalus	12	19
site73	Leuciscus cephalus	12	19
site73	Leuciscus cephalus	12	19
site73	Leuciscus cephalus	13	27
site73	Cobitis taenia	7	3
site73	Perca fluviatilis	7	3
site73	Perca fluviatilis	4	0.5
site73	Perca fluviatilis	8	6
site73	Perca fluviatilis	8	6.2
site73	Rutilus rutilus	10	11
site73	Rutilus rutilus	10	9
site73	Rutilus rutilus	10	10
site73	Rutilus rutilus	10.5	13
site73	Rutilus rutilus	10.5	11
site73	Rutilus rutilus	10.5	12
site73	Rutilus rutilus	12	21
site73	Rutilus rutilus	12	20
site73	Rutilus rutilus	12	20
site73	Rutilus rutilus	12	20
site74	Gobio gobio	10	9
site74	Gobio gobio	10	11.5
site74	Gobio gobio	10	11
site74	Gobio gobio	11	14
site74	Gobio gobio	12	18
site74	Gobio gobio	12	18
site74	Gobio gobio	12	18
site74	Gobio gobio	12	18
site74	Gobio gobio	12	18
site74	Gobio gobio	12	19
site74	Gobio gobio	13	24
site74	Gobio gobio	13	25
site74	Leuciscus cephalus	10	17
site74	Leuciscus cephalus	12	19
site74	Leuciscus cephalus	11	18
site74	Leuciscus cephalus	11	22
site74	Leuciscus cephalus	11	13
site74	Leuciscus cephalus	11	16
site74	Leuciscus cephalus	11	15
site74	Leuciscus cephalus	11	15
site74	Leuciscus cephalus	11	15
site74	Leuciscus cephalus	11	15
site74	Leuciscus cephalus	11	15
site74	Leuciscus cephalus	13	24
site74	Leuciscus cephalus	13	24
site74	Leuciscus cephalus	15	38
site74	Leuciscus cephalus	18	65
site74	Leuciscus cephalus	18	66
site74	Leuciscus cephalus	18	62
site74	Leuciscus cephalus	19	71
site74	Leuciscus cephalus	23	127
site74	Leuciscus cephalus	23	142
site74	Leuciscus cephalus	23	136
site74	Leuciscus cephalus	23	144
site74	Leuciscus cephalus	23	142
site74	Leuciscus cephalus	23	144
site74	Leuciscus cephalus	24	164
site74	Leuciscus cephalus	24	176
site74	Leuciscus cephalus	24.5	180
site74	Leuciscus cephalus	25	186
site74	Leuciscus cephalus	25	180
site74	Leuciscus cephalus	28	232
site74	Leuciscus cephalus	28	255
site74	Blicca bjoerkna	11	13
site74	Blicca bjoerkna	11	17
site74	Blicca bjoerkna	13	26
site74	Blicca bjoerkna	14	31
site74	Abramis brama	12	17
site74	Abramis brama	12	19
site74	Perca fluviatilis	4	0.5
site74	Perca fluviatilis	4	0.5
site74	Perca fluviatilis	4	0.5
site74	Perca fluviatilis	4	0.5
site74	Perca fluviatilis	4	0.5
site74	Perca fluviatilis	4	0.5
site74	Perca fluviatilis	4	0.5
site74	Perca fluviatilis	4	0.5
site74	Perca fluviatilis	7	3
site74	Perca fluviatilis	7	3
site74	Rutilus rutilus	6	2
site74	Rutilus rutilus	6	2
site74	Rutilus rutilus	6	2.5
site74	Rutilus rutilus	8	5
site74	Rutilus rutilus	8	6
site74	Rutilus rutilus	10	10
site74	Rutilus rutilus	12	20
site74	Rutilus rutilus	12	19
site74	Esox lucius	14	21
site74	Esox lucius	12	14
site74	Esox lucius	15	31
site74	Esox lucius	10	7
site74	Alburnus alburnus	10	8
site74	Alburnus alburnus	10	8
site74	Alburnus alburnus	11	13
site74	Alburnus alburnus	11	13
site74	Alburnus alburnus	11	13
site74	Alburnus alburnus	11	14
site74	Alburnus alburnus	11	13
site74	Alburnus alburnus	11	14
site74	Alburnus alburnus	11	13
site74	Alburnus alburnus	11	13
site74	Alburnus alburnus	11	13
site74	Alburnus alburnus	12	17
site74	Alburnus alburnus	12	17
site74	Alburnus alburnus	12	17
site74	Alburnus alburnus	12	17
site74	Alburnus alburnus	12	18
site74	Alburnus alburnus	13	18
site74	Alburnus alburnus	15	31
site74	Anguilla anguilla	64	1873
site74	Scardinius erythrophthalmus	11	17
site74	Scardinius erythrophthalmus	13	25
site74	Scardinius erythrophthalmus	15	41
site75	Gobio gobio	11	14
site75	Gobio gobio	11	14
site75	Gobio gobio	13	20
site75	Leuciscus cephalus	10	11
site75	Leuciscus cephalus	10	11
site75	Leuciscus cephalus	10	11
site75	Leuciscus cephalus	10	12
site75	Leuciscus cephalus	10	11
site75	Leuciscus cephalus	11	13
site75	Leuciscus cephalus	12	18
site75	Leuciscus cephalus	12	18
site75	Leuciscus cephalus	12	19
site75	Leuciscus cephalus	12	19
site75	Leuciscus cephalus	12	19
site75	Leuciscus cephalus	15	36
site75	Leuciscus cephalus	15	39
site75	Leuciscus cephalus	20	88
site75	Leuciscus cephalus	20	89
site75	Leuciscus cephalus	20	95
site75	Cobitis taenia	7	3
site75	Cobitis taenia	7	3
site75	Blicca bjoerkna	11	14
site75	Thymallus thymallus	17	54
site75	Salmo trutta morpha fario	28	255
site76	Leuciscus cephalus	9	6
site76	Leuciscus cephalus	9	7
site76	Leuciscus cephalus	11	15
site76	Leuciscus cephalus	13	19
site76	Leuciscus cephalus	12	19
site76	Salmo trutta morpha fario	16	38
site76	Salmo trutta morpha fario	17	54
site77	Leuciscus leuciscus	11	10
site77	Leuciscus leuciscus	9	7
site77	Leuciscus leuciscus	9	7.5
site77	Leuciscus leuciscus	11	9
site77	Leuciscus cephalus	13	24
site77	Leuciscus cephalus	13	26
site77	Lota lota	15	34
site77	Perca fluviatilis	7	4
site77	Perca fluviatilis	8	5
site77	Perca fluviatilis	8	5
site77	Salmo trutta morpha fario	7	3
site77	Salmo trutta morpha fario	8	5
site77	Salmo trutta morpha fario	8	5
site77	Salmo trutta morpha fario	8	5.5
site77	Salmo trutta morpha fario	9	7
site77	Salmo trutta morpha fario	10	11
site77	Salmo trutta morpha fario	10	12
site77	Salmo trutta morpha fario	10	11
site77	Salmo trutta morpha fario	10	10
site77	Salmo trutta morpha fario	12	16
site77	Salmo trutta morpha fario	12	19
site77	Salmo trutta morpha fario	17	56
site78	Gobio gobio	6.5	2.6
site78	Gobio gobio	7	3.5
site79	Gasterosteus aculeatus	5	1.5
site79	Rutilus rutilus	5	1.1
site79	Rutilus rutilus	5	1.1
site79	Rutilus rutilus	5.5	1.5
site79	Rutilus rutilus	5.4	1.5
site80	Gobio gobio	7	3
site80	Gobio gobio	7	3.5
site80	Gobio gobio	7	3.25
site80	Gobio gobio	9	4
site80	Tinca tinca	7	3.5
site80	Salmo trutta morpha fario	14	35
site80	Salmo trutta morpha fario	16	42
site80	Salmo trutta morpha fario	17	57
site80	Esox lucius	14	25
site80	Barbatula barbatula	10	9
site81	Gobio gobio	7	3
site81	Gobio gobio	7	3.5
site81	Misgurnus fossilis	8	3.7
site82
[truncated: 145 more rows]

## Sheet: environmental data
Sampling was conducted in the Drawa catchment, Pomerania, in summer 2010.
station number	reach	river	latitude	longtitude	occupancy	water temperature (℃)	dissolved oxygen (mg/L)	pH	conductivity (S/m)	chlorophyll a (mg/L)	chlorids (mg/L)	TDS (mg/L)	nitrogen nitrites (mg/L)	nitrogen nitrates (mg/L)	ammonia nitrogen (mg/L)	total nitrogen (mg/L)	orthophosphates (mg/L)	total phosphorus (mg/L)	suspended solids (mg/L)	current velocity (m/s)	discharge (m3/s)	macrophyte coverage %	width (m)	depth (m)
site1	upper	gorna drawa	53.6562	16.1991	present	17.9	3.59	7.88	280	4.75	276	0.1842	0.007	0.277	0.148	3.42	0.86	0.36	7.4	0.1832	0.04809	5	1.75	0.15
site2	upper	gorna drawa	53.6401	16.2111	present	21.5	3.02	8.16	238	5.51	194	0.1645	0.002	0.09	0.2522	6.75	0.85	0.27	2.7	0.2192	0.124418	20	4.73	0.12
site3	upper	gorna drawa	53.6135	16.2265	present	19.8	3.51	8.23	316	3.16	191	0.1624	0.002	0.098	0.2236	4.86	0.81	0.21	2.8	0.2611	0.168671	5	3.8	0.17
site4	upper	prosna	53.652	16.2161	absent	17.2	1.21	7.62	328	0.5	176	0.1946	0.054	0.45	0.164	2.36	0.54	0.35	1	0.115	0.00736	70	0.8	0.08
site5	upper	prosna	53.651	16.2124	present	17.2	2.03	7.63	328	0.4	177	0.1974	0.043	0.45	0.162	3.15	0.62	0.36	1	0.16	0.0128	50	1	0.08
site6	upper	prosna	53.651	16.2108	absent	17.5	2.05	7.4	330	0.8	172	0.1962	0.038	0.62	0.1723	4.6	0.71	0.45	2	0.19	0.0285	50	1.5	0.1
site7	upper	prosna	53.6495	16.2092	present	17.6	2.32	7.43	333	0.8	174	0.1971	0.044	0.49	0.159	4.6	0.69	0.38	3	0.18	0.027	20	1.5	0.1
site8	upper	prosna	53.6485	16.2041	present	17.7	3.62	7.48	333	1.3	174	0.1955	0.049	0.55	0.1942	3.7	0.66	0.43	5	0.28	0.056	5	2	0.1
site9	upper	porsna	53.6467	16.2021	present	17.7	3.38	7.46	336	1.9	174	0.1954	0.039	0.51	0.2016	4.8	0.71	0.44	3	0.28	0.084	5	2	0.15
site10	upper	lipinka	53.6685	16.1674	absent	16.1	1.56	8.16	349	1.36	164	0.2142	0.076	0.752	0.216	1.34	1.54	0.46	1	0.07	0.00245	50	0.7	0.05
site11	upper	lipinka	53.6548	16.175	absent	16.5	1.42	7.92	344	2.3	159	0.2049	0.085	0.846	0.197	2.58	0.87	0.49	2	0.08	0.0064	50	0.8	0.1
site12	upper	lipinka	53.652	16.1799	absent	16.6	3.74	7.88	336	2.17	155	0.2053	0.095	0.911	0.205	2.31	1.35	0.72	2	0.05	0.005	40	1	0.1
site13	upper	lipinka	53.6487	16.1865	present	16.9	3.26	7.86	329	2.82	157	0.2053	0.098	0.92	0.311	3.15	0.88	0.51	6	0.06	0.006	60	1	0.1
site14	upper	lipinka	53.6489	16.1913	present	17.2	3.24	7.87	323	36	152	0.2055	0.099	0.924	1.084	5.46	1.34	0.5	7	0.0392	0.00931392	60	1.32	0.18
site15	upper	lipinka	53.6489	16.1938	present	18.4	3.16	7.86	328	27.62	162	0.2055	0.096	0.901	0.9321	4.83	1.01	0.59	9	0.008	0.0192	80	4	0.6
site16	upper	miedznilk	53.6486	16.0933	present	17.5	1.63	8.16	674	0.6	1362	0.5253	0.016	0.941	0.075	4.44	0.78	0.41	2	0.08	0.0056	80	0.7	0.1
site17	upper	miedznilk	53.6435	16.078	present	17.8	2.65	8.09	668	0.8	1342	0.4811	0.018	0.89	0.0864	4.87	0.86	0.35	5	0.08	0.0072	80	0.9	0.1
site18	upper	miedznilk	53.6302	16.0735	present	18.5	3.14	8.04	641	1.24	1243	0.4527	0.014	0.88	0.0942	5.64	1.23	0.62	8	0.11	0.0198	40	1.2	0.15
site19	upper	miedznilk	53.6236	16.0725	present	18.7	3.08	8.02	611	2.52	1211	0.4379	0.017	0.83	0.098	5.22	0.97	0.58	8	0.16	0.048	20	1.5	0.2
site20	upper	miedznilk	53.6015	16.0711	absent	19.3	3.01	8	588	5.6	1195	0.414	0.018	0.88	0.097	5.04	1.08	0.29	11.5	0.188	0.081216	15	1.8	0.24
site21	upper	miedznilk	53.5899	16.0768	present	19.2	3.13	7.98	583	6.34	1154	0.4126	0.02	0.892	0.104	4.96	0.98	0.28	8.6	0.1746	0.120474	2	2.3	0.3
site22	upper	rakon	53.5967	15.9538	present	18.5	3.85	8.57	191	1.23	142	0.1229	0.016	0.163	0.015	2.35	0.12	0.19	1.2	0.316	0.147888	10	2.6	0.18
site23	upper	kokna	53.5917	15.9256	present	18.5	8.56	8.15	382	7.26	221	0.1976	0.025	0.153	0.017	3.97	0.18	0.35	5	0.21	0.0147	1	0.7	0.1
site24	upper	kokna	53.5859	15.9217	present	18.2	4.16	8.19	364	2.13	228	0.1981	0.017	0.24	0.019	2.54	0.13	0.16	3	0.05	0.18	10	6	0.6
site25	upper	kokna	53.5632	15.9166	present	19.5	5.51	8.22	309	1.73	236	0.1982	0.021	0.22	0.016	2.21	0.11	0.16	2	0.1833	0.206579	5	4.9	0.23
site26	upper	kokna	53.5491	15.9225	present	20.1	3.59	8.26	324	1.82	254	0.19984	0.026	0.263	0.018	2.84	0.15	0.19	3.6	0.214	0.305592	5	4.2	0.34
site27	upper	wasowka	53.5205	16.0486	present	22.1	5.41	8.54	367	11.56	271	0.01587	0.0391	0.6842	0.4015	3.42	0.48	0.38	8.7	0.1923	0.107303	40	3.1	0.18
site28	upper	wasowka	53.5316	16.0154	present	21.3	1.4	8.36	345	7.05	266	0.1575	0.037	0.677	0.389	3.13	0.45	0.35	6.7	0.2216	0.14271	20	2.8	0.23
site29	upper	stawna	53.4592	15.9429	present	16.7	8.68	8.09	365	0.7	134	0.1547	0.016	0.284	0.015	3.6	0.24	0.16	5	0.2	0.04	2	1	0.2
site30	middle	radowka	53.3955	15.7292	present	19.3	4.62	8.76	374	4.5	176	0.1874	0.012	0.19	0.012	3.2	0.23	0.28	7	0.18	0.072	15	2	0.2
site31	middle	radowka	53.3807	15.7404	present	20.5	4.51	8.59	376	2.6	178	0.1872	0.014	0.21	0.015	3.5	0.19	0.33	8	0.17	0.1173	30	2.3	0.3
site32	middle	pelknica	53.3594	15.6982	present	18.5	3.82	7.62	317	1.5	132	0.1647	0.005	0.09	0.007	1.4	0.12	0.12	3	0.19	0.0684	5	1.8	0.2
site33	middle	pelknica	53.3557	15.7352	present	18.5	4.05	7.64	317	0.8	139	0.1644	0.007	0.12	0.005	0.98	0.09	0.11	4	0.23	0.115	5	2.5	0.2
site34	middle	borowiak	53.347	15.7795	present	17.4	4.91	7.42	325	0.3	146	0.1731	0.005	0.08	0.003	0.42	0.06	0.08	2	0.31	0.031	3	1	0.1
site35	middle	stary potok	53.2969	15.7123	present	22.62	6.32	8.68	315	16.3	178.5	0.1854	0.024	0.364	0.145	5.62	0.25	0.62	5.4	0.23	0.3726	20	5.4	0.3
site36	middle	stary potok	53.3093	15.7558	present	22.48	4.7	8.37	286	2.28	122	0.178	0.015	0.283	0.095	3.62	0.21	0.28	2.6	0.276	0.437184	50	6.6	0.24
site37	middle	stara drawa	53.3785	15.771	present	20.5	6.54	8.96	311	4.8	182	0.1705	0.009	0.2712	0.114	4.32	0.42	0.53	4.1	0.08	0.32	40	8	0.5
site38	middle	stara drawa	53.3247	15.7539	present	18.3	3.21	8.58	254	4	153	0.1629	0.003	0.288	0.086	1.32	0.326	0.336	8.4	0.3	0.462	10	7	0.22
site39	middle	drawica	53.3124	15.9291	present	18.7	2.76	7.86	338	2.2	381	0.1632	0.012	0.16	0.012	1.42	0.18	0.19	3	0.2	0.024	60	1.2	0.1
site40	middle	drawica	53.3074	15.9281	present	19.1	6.44	7.58	322	6.4	238	0.1676	0.025	0.16	0.015	2.56	0.21	0.19	4	0.2	0.08	30	2	0.2
site41	middle	drawica	53.3009	15.9089	present	20.2	5.21	7.82	329	5.6	261	0.1622	0.018	0.21	0.018	3.16	0.19	0.25	3	0.31	0.19375	60	2.5	0.25
site42	middle	drawica	53.299	15.9038	present	23.1	12.6	9.01	346	9.21	215	0.1594	0.038	0.28	0.019	2.18	0.19	0.27	5	0.7	0.21	2	3	0.1
site43	middle	drawica	53.2849	15.8334	present	22.25	4.34	8.65	346	8.49	200	0.1583	0.042	0.38	0.214	3.85	0.25	0.31	7.5	0.3407	0.479365	5	6.7	0.21
site44	middle	bagnica	53.2153	15.7267	present	19.5	3.41	7.86	394	0.7	315	0.1936	0.024	0.21	0.213	2.87	0.26	0.21	4	0.36	0.144	10	2	0.2
site45	middle	bagnica	53.2099	15.7418	present	19.3	3.62	7.89	391	1.8	328	0.1985	0.028	0.29	0.289	3.81	0.32	0.24	2	0.31	0.186	25	3	0.2
site46	middle	sitna	53.2258	15.648	present	20.7	2.57	7.67	462	2.2	221	0.1756	0.007	0.19	0.013	0.82	0.23	0.19	4	0.08	0.008	80	1	0.1
site47	middle	sitna	53.2139	15.6792	present	17.5	6.54	7.8	345	1.9	228	0.1785	0.005	0.07	0.008	0.51	0.15	0.15	4	0.4	0.04	80	1	0.1
site48	middle	sitna	53.2088	15.7166	present	17.9	8.06	8.15	322	1.5	226	0.1782	0.005	0.08	0.006	0.34	0.16	0.14	3	0.5	0.15	30	1.5	0.2
site49	middle	sitna	53.2075	15.7222	present	17.3	7.04	8.28	324	1.2	229	0.1788	0.004	0.09	0.003	0.41	0.15	0.18	2	0.7	0.126	1	1.2	0.15
site50	middle	prosta	53.1966	15.7189	present	18.2	7.02	7.26	282	1.3	254	0.1739	0.007	0.11	0.003	0.83	0.18	0.11	1	0.2	0.1	60	2.5	0.2
site51	middle	prosta	53.2027	15.7254	present	19.7	6.75	8	349	6.4	316	0.1945	0.027	0.34	0.016	4.62	0.21	0.83	7.2	0.15	0.075	10	2.5	0.2
site52	middle	slopica	53.2084	15.8377	present	19.6	5.16	8.62	286	5.36	285	0.1792	0.012	0.23	0.016	1.03	0.13	0.18	2.1	0.21	0.21	5	4	0.25
site53	middle	slopica	53.1905	15.8502	present	19.1	4.3	8.59	282	2.16	282	0.1791	0.01	0.18	0.015	0.96	0.09	0.15	2.1	0.18	0.2475	10	5.5	0.25
site54	middle	slopica	53.1811	15.8556	present	18.5	3.59	8.51	279	1.82	280	0.1783	0.009	0.18	0.013	0.92	0.09	0.16	2.3	0.23	0.2346	20	5.1	0.2
site55	middle	slopica	53.1744	15.8666	present	17.8	3.74	8.41	277	1.79	278	0.1787	0.009	0.18	0.013	0.97	0.1	0.15	2.9	0.2864	0.297856	2	5.2	0.2
site56	middle	slopica	53.1565	15.8665	present	17.8	3.82	8.4	277	1.71	274	0.1781	0.006	0.16	0.012	0.94	0.08	0.12	2.2	0.3068	0.265075	2	4.8	0.18
site57	middle	slopica	53.152	15.8685	present	17.7	3.64	8.41	276	1.62	272	0.178	0.006	0.18	0.011	0.86	0.08	0.11	2.8	0.3005	0.33055	2	5	0.22
site58	middle	korytnica	53.3016	16.0426	present	18.5	3.47	7.94	334	4.6	244	0.2145	0.028	0.08	0.021	3.46	0.09	0.15	6	0.15	0.045	25	2	0.15
site59	middle	korytnica	53.2557	16.0192	present	18.4	4.62	7.82	336	4.8	245	0.2144	0.028	0.07	0.019	2.41	0.06	0.13	8	0.25	0.13125	10	3.5	0.15
site60	middle	korytnica	53.2456	16.0071	present	17.5	4.49	7.76	337	4.76	247	0.2146	0.025	0.06	0.022	3.65	0.07	0.15	5	0.26	0.26	5	5	0.2
site61	middle	korytnica	53.2082	15.9679	present	23.2	3.51	8.62	321	11.27	265	0.2061	0.038	0.02	0.019	4.85	0.15	1.25	8.5	0.3354	0.494447	40	7.02	0.21
site62	middle	korytnica	53.1573	15.9002	present	22.5	4.12	8.58	319	6.51	272	0.2059	0.026	0.03	0.014	2.46	0.09	0.62	6	0.36	0.5184	10	7.2	0.2
site63	middle	korytnica	53.1529	15.8909	present	21.4	3.86	8.54	319	2.26	281	0.2036	0.014	0.03	0.011	2.16	0.08	0.21	4	0.38	0.57	10	7.5	0.2
site64	middle	korytnica	53.1502	15.8809	present	20.9	3.49	8.51	317	1.71	288	0.2035	0.009	0.01	0.011	1.05	0.06	0.12	1.5	0.42	0.9135	5	7.5	0.29
site65	middle	kamienna	53.3083	16.0185	present	19.4	4.62	8.05	308	1.83	216.2	0.1975	0.008	0.08	0.015	1.8	0.09	0.14	2.6	0.24	0.096	30	2	0.2
site66	middle	kamienna	53.2518	15.9684	present	20.7	8.44	8.21	312	7.65	234	0.2016	0.012	0.15	0.008	2.6	0.14	0.26	5.2	0.3	0.12	30	2	0.2
site67	lower	plociczna	53.2731	16.1261	present	16.5	4.53	8.46	348	2.41	341	0.2142	0.018	0.03	0.021	1.76	0.17	0.24	1.7	0.34	0.1275	5	2.5	0.15
site68	lower	plociczna	53.2272	16.0674	present	17.2	4.37	8.53	340	3.55	300	0.2007	0.012	0.03	0.015	1.82	0.15	0.27	2.6	0.35	0.18445	8	3.1	0.17
site69	lower	mlynowka	53.1898	16.1513	present	22.3	8.81	8.02	322	6.8	187	0.1994	0.005	0.18	0.018	3.33	0.24	0.21	3.4	0.1	0.1	50	5	0.2
site70	lower	mlynowka	53.2006	16.1077	present	21.6	5.21	8.16	315	3.1	169	0.1986	0.006	0.38	0.025	3.48	0.28	0.26	2.8	0.22	0.297	30	4.5	0.3
site71	lower	mlynowka	53.1973	16.0767	present	21.3	3.61	8.33	311	2.78	165	0.1981	0.007	0.44	0.0212	3.45	0.31	0.29	3.5	0.249	0.542247	5	6.1	0.357
site72	lower	cieszynka	53.0962	16.1978	present	22.5	7.82	7.94	599	6.32	165	0.1742	0.004	0.15	0.009	3.6	0.08	0.83	5	0.3	0.54	10	6	0.3
site73	lower	cieszynka	53.0893	16.1236	present	21.4	7.4	7.6	311	6.5	166	0.1783	0.004	0.18	0.007	2.8	0.13	0.16	7	0.32	0.768	30	6	0.4
site74	lower	cieszynka	53.0911	16.0777	present	22.1	8.12	8.05	321	3.1	165	0.1843	0.006	0.2	0.011	2.2	0.25	0.19	4	0.31	0.744	10	8	0.3
site75	lower	cieszynka	53.0893	16.0001	present	23.8	2.88	8.51	311	4.22	161	0.1985	0.001	0.28	0.066	2.64	0.47	0.28	2.4	0.333	0.837828	5	7.4	0.34
site76	lower	szczucna	52.9852	15.9858	present	18.4	3.44	8.2	310	1.4	197	0.1822	0.003	0.05	0.004	2.43	0.23	0.19	1.3	0.17	0.1785	5	4.2	0.25
site77	lower	szczucna	52.972	15.9651	present	18.3	3.23	8.19	314	2.4	203	0.1852	0.005	0.08	0.068	6.06	0.39	0.29	4	0.18	0.17748	2	5.8	0.17
site78	lower	pokretna	52.9396	15.8687	present	19.1	5.97	7.84	340	2.8	221	0.1832	0.009	0.23	0.012	4.62	0.33	0.21	3.2	0.04	0.004	70	1	0.1
site79	lower	pokretna	52.9389	15.8748	present	18.6	5.52	7.79	335	2.5	220	0.1829	0.008	0.19	0.009	3.61	0.25	0.18	4	0.08	0.0096	10	1.2	0.1
site80	lower	pokretna	52.9065	15.9296	present	17.2	7.6	7.16	328	2.2	202	0.1853	0.006	0.16	0.08	2.05	0.24	0.18	3.5	0.2	0.06	10	2	0.15
site81	lower	pokretna	52.8993	15.9614	present	16.9	7.2	7.86	385	3.9	234	0.1867	0.009	0.18	0.09	3.46	0.29	0.22	2.9	0.2	0.1	20	2.5	0.2
site82	lower	czlopica	52.9581	16.0904	absent	16.4	6.87	7.89	482	1.8	372	0.2014	0.009	0.28	0.13	2.8	0.17	0.18	2.5	0.38	0.1425	60	2.5	0.15
site83	lower	czlopica	52.9305	16.0647	present	17.2	3.26	7.89	481	1.6	377	0.2016	0.008	0.31	0.15	1.8	0.15	0.16	4	0.32	0.12	60	1.5	0.25
site84	lower	czlopica	52.909	16.0332	present	17.5	3.41	7.93	487	2.1	378	0.2018	0.009	0.34	0.13	1.6	0.17	0.14	2	0.36	0.1656	50	2.3	0.2
site85	lower	czlopica	52.8971	16.0387	present	17.9	4.15	7.88	487	2.8	376	0.2017	0.009	0.28	0.13	1.6	0.17	0.16	3	0.35	0.39375	40	4.5	0.25
site86	lower	czlopica	52.8962	16.0352	present	25.1	9.43	8.34	361	13.2	344	0.1954	0.007	0.2	0.24	2.1	0.15	0.52	7	0.25	0.625	50	5	0.5
site87	lower	mierzecka struga	52.9558	15.8293	present	21.6	7.2	8.84	492	10.2	252	0.2114	0.003	0.2	0.17	0.3	0.34	0.52	11	0.25	0.75	30	6	0.5
site88	lower	mierzecka struga	52.9689	15.9112	present	20.2	6.54	8.22	427	2.7	240	0.2097	0.006	0.16	0.06	0.22	0.17	0.21	3	0.1	0.2	5	5	0.4
site89	lower	koczynka	52.9788	15.7537	present	22.4	9.7	8.72	499	105	294	0.2176	0.009	0.23	0.22	0.51	0.26	0.33	16	0.14	0.168	40	4	0.3
