# Supplementary material for: Habitat Heterogeneity and Channelization of Small Rivers and Streams: Fish Community Responses to Ecological Gradients
Source: Ecol Evol. 2025 Sep 5;15(9):e72092. doi: 10.1002/ece3.72092 (PMC12413487; doi:10.1002/ece3.72092)
Supplement: Supplementary file 1 — Data S1: ece372092‐sup‐0001‐DataS1.zip. Figure S1: Representative examples of characteristic physical habitat types within the Drawa catchment. All photographs were taken by the research team and correspond to the standardized physical habitat classification scheme utilized in this study. [file ECE3-15-e72092-s001.zip › ece372092-sup-0004-TableS1.xlsx]

## Sheet: appendix A
Table A.1：Habitat physical characteristics, LCBD (local contribution to beta diversity), and p-values of LCBD for each sampling site (Drawa catchment, 2010).
Station number	Reach	River	Substrate type	River intervention status	Macrophyte coverage %	Course	LCBD	p.LCBD
site1	upper	gorna drawa	sand	seminatural	5	straight	0.015	0.181
site2	upper	gorna drawa	sand	regulated	20	straight	0.008	0.916
site3	upper	gorna drawa	mixed	seminatural	5	winding	0.014	0.28
site4	upper	prosna	sand	regulated	70	winding	/	/
site5	upper	prosna	sand/gravel	regulated	50	winding	0.008	0.941
site6	upper	prosna	sand/gravel	regulated	50	winding	/	/
site7	upper	prosna	sand	regulated	20	straight	0.012	0.46
site8	upper	prosna	sand	regulated	5	straight	0.01	0.74
site9	upper	porsna	sand	regulated	5	winding	0.015	0.202
site10	upper	lipinka	sand	regulated	50	straight	/	/
site11	upper	lipinka	sand	regulated	50	straight	/	/
site12	upper	lipinka	sand	regulated	40	winding	/	/
site13	upper	lipinka	sand	regulated	60	straight	0.021	0.004
site14	upper	lipinka	sand	regulated	60	straight	0.021	0.007
site15	upper	lipinka	sand	regulated	80	winding	0.011	0.608
site16	upper	miedznilk	sand/gravel	regulated	80	straight	0.014	0.219
site17	upper	miedznilk	sand	regulated	80	winding	0.009	0.854
site18	upper	miedznilk	sand	regulated	40	winding	0.007	0.977
site19	upper	miedznilk	sand	regulated	20	winding	0.017	0.095
site20	upper	miedznilk	sand	regulated	15	straight	/	/
site21	upper	miedznilk	sand	seminatural	2	winding	0.011	0.569
site22	upper	rakon	mixed	seminatural	10	very winding	0.013	0.324
site23	upper	kokna	sand	seminatural	1	straight	0.008	0.924
site24	upper	kokna	sand	regulated	10	straight	0.01	0.78
site25	upper	kokna	sand	regulated	5	straight	0.01	0.685
site26	upper	kokna	sand	seminatural	5	winding	0.008	0.959
site27	upper	wasowka	sand	seminatural	40	straight	0.017	0.077
site28	upper	wasowka	sand	regulated	20	straight	0.012	0.468
site29	upper	stawna	mixed	regulated	2	winding	0.012	0.499
site30	middle	radowka	sand	seminatural	15	winding	0.016	0.13
site31	middle	radowka	sand/gravel	natural	30	winding	0.015	0.218
site32	middle	pilknica	sand	natural	5	winding	0.017	0.071
site33	middle	pilknica	sand/gravel	natural	5	winding	0.016	0.161
site34	middle	borowiaka	sand	seminatural	3	straight	0.015	0.225
site35	middle	stary potok	mixed	seminatural	20	winding	0.01	0.712
site36	middle	stary potok	sand	natural	50	winding	0.01	0.716
site37	middle	stara drawa	sand	natural	40	straight	0.008	0.926
site38	middle	stara drawa	sand/gravel	natural	10	very winding	0.008	0.909
site39	middle	drawica	sand	regulated	60	winding	0.015	0.155
site40	middle	drawica	sand	regulated	30	winding	0.008	0.934
site41	middle	drawica	sand	regulated	60	straight	0.008	0.948
site42	middle	drawica	mixed	regulated	2	straight	0.009	0.906
site43	middle	drawica	mixed	seminatural	5	winding	0.011	0.551
site44	middle	bagnica	sand/gravel	regulated	10	winding	0.012	0.536
site45	middle	bagnica	sand/gravel	regulated	25	straight	0.018	0.05
site46	middle	sitna	sand	seminatural	80	straight	0.018	0.057
site47	middle	sitna	sand	natural	80	winding	0.011	0.609
site48	middle	sitna	sand/gravel	seminatural	30	winding	0.014	0.219
site49	middle	sitna	sand/gravel	natural	1	winding	0.01	0.761
site50	middle	prosta	sand/gravel	natural	60	winding	0.006	0.996
site51	middle	prosta	sand	seminatural	10	winding	0.011	0.606
site52	middle	slopica	sand	regulated	5	winding	0.008	0.914
site53	middle	slopica	sand/gravel	seminatural	10	winding	0.009	0.844
site54	middle	slopica	sand	natural	20	winding	0.017	0.088
site55	middle	slopica	sand/gravel	natural	2	very winding	0.017	0.095
site56	middle	slopica	sand/gravel	natural	2	very winding	0.018	0.06
site57	middle	slopica	mixed	natural	2	very winding	0.012	0.433
site58	middle	korytnica	mixed	regulated	25	very winding	0.014	0.267
site59	middle	korytnica	sand	seminatural	10	winding	0.013	0.405
site60	middle	korytnica	sand	seminatural	5	straight	0.009	0.87
site61	middle	korytnica	sand	seminatural	40	winding	0.014	0.241
site62	middle	korytnica	mixed	natural	10	very winding	0.008	0.935
site63	middle	korytnica	mixed	seminatural	10	winding	0.007	0.985
site64	middle	korytnica	mixed	natural	5	very winding	0.01	0.755
site65	middle	kamienna	sand	seminatural	30	straight	0.022	0.008
site66	middle	kamienna	sand	seminatural	30	winding	0.009	0.863
site67	lower	plociczna	mixed	seminatural	5	winding	0.018	0.051
site68	lower	plociczna	sand	seminatural	8	straight	0.014	0.253
site69	lower	mlynowka	sand	seminatural	50	straight	0.007	0.974
site70	lower	mlynowka	sand	seminatural	30	winding	0.009	0.901
site71	lower	mlynowka	sand	natural	5	winding	0.011	0.565
site72	lower	cieszynka	sand/gravel	regulated	10	winding	0.013	0.372
site73	lower	cieszynka	sand	seminatural	30	straight	0.008	0.964
site74	lower	cieszynka	sand	seminatural	10	winding	0.009	0.818
site75	lower	cieszynka	mixed	natural	5	winding	0.013	0.401
site76	lower	szczucna	sand/gravel	seminatural	5	winding	0.016	0.099
site77	lower	szczucna	sand/gravel	seminatural	2	winding	0.013	0.382
site78	lower	pokretna	sand	regulated	70	winding	0.012	0.465
site79	lower	pokretna	sand	seminatural	10	winding	0.016	0.148
site80	lower	pokretna	mixed	seminatural	10	winding	0.01	0.736
site81	lower	pokretna	sand	natural	20	straight	0.014	0.285
site82	lower	czlopica	sand	regulated	60	winding	/	/
site83	lower	czlopica	sand	seminatural	60	winding	0.021	0.003
site84	lower	czlopica	sand	regulated	50	winding	0.012	0.458
site85	lower	czlopica	sand	regulated	40	straight	0.012	0.48
site86	lower	czlopica	sand/gravel	regulated	50	winding	0.011	0.606
site87	lower	mierzecka	sand	seminatural	30	straight	0.008	0.932
site88	lower	mierzecka	sand/gravel	seminatural	5	very winding	0.008	0.941
site89	lower	koczynka	sand	regulated	40	straight	0.009	0.868
NOTE: Stations marked with "/" were excluded from the LCBD calculation because no fish were found at those stations.
