# Supplementary material for: Habitat Heterogeneity and Channelization of Small Rivers and Streams: Fish Community Responses to Ecological Gradients
Source: Ecol Evol. 2025 Sep 5;15(9):e72092. doi: 10.1002/ece3.72092 (PMC12413487; doi:10.1002/ece3.72092)
Supplement: Supplementary file 1 — Data S1: ece372092‐sup‐0001‐DataS1.zip. Figure S1: Representative examples of characteristic physical habitat types within the Drawa catchment. All photographs were taken by the research team and correspond to the standardized physical habitat classification scheme utilized in this study. [file ECE3-15-e72092-s001.zip › ece372092-sup-0005-TableS2.xlsx]

## Sheet: table A.2
Table A.2: Results from the Canonical Correspondence Analysis (CCA) assessing the relationships between fish assemblage composition, sampling sites, and environmental variables in the Drawa catchment (2010). The table presents biplot scores for each species along the first two canonical axes (CCA1 and CCA2).
Species	CCA1 (p=0.001)	CCA2 (p<0.05)
V.vimba	1.0497	0.50178
G.aculeatus	-0.059694	-0.40509
C.gobio	1.27652	0.86819
L.idus	1.07258	0.50863
G.cernuus	-0.315423	0.53286
L.leuciscus	1.70437	0.65941
C.carassius	1.3861	-0.75688
C.carpio	-0.814546	-0.17981
G.gobio	-0.028009	-0.38322
S.cephalus	0.436884	-0.02344
C.taenia	-0.007736	-0.18082
B.bjoerkna	-0.458082	0.31803
A.brama	-1.09815	1.15247
T.tinca	-0.12393	-0.59468
T.thymallus	0.698481	-0.34317
L.lota	0.832309	0.06856
L.planeri	0.457739	0.27864
P.fluviatilis	-0.106135	-0.36817
M.fossilis	-0.109476	-0.28517
R.rutilus	-0.296676	-0.13179
S. trutta morpha fario	1.14377	0.53498
R.sericeus	-0.848365	0.87719
B.barbatula	1.06707	0.72933
P.phoxinus	0.506028	-0.3609
C.nasus	1.08111	0.51967
E.lucius	-0.008574	-0.07599
A.alburnus	-1.19457	1.07723
A.anguilla	-0.376329	-0.26523
S.erythrophthalmus	-0.576283	0.32042
