# Supplementary material for: Habitat Heterogeneity and Channelization of Small Rivers and Streams: Fish Community Responses to Ecological Gradients
Source: Ecol Evol. 2025 Sep 5;15(9):e72092. doi: 10.1002/ece3.72092 (PMC12413487; doi:10.1002/ece3.72092)
Supplement: Supplementary file 1 — Data S1: ece372092‐sup‐0001‐DataS1.zip. Figure S1: Representative examples of characteristic physical habitat types within the Drawa catchment. All photographs were taken by the research team and correspond to the standardized physical habitat classification scheme utilized in this study. [file ECE3-15-e72092-s001.zip › ece372092-sup-0001-Supinfo1.R]

library(picante)
library(knitr)
library(vegan)
abundance_sites<-read.csv(file=file.choose(), dec=".", sep=',', row.names=1, header=TRUE)
head(abundance_sites)
abundance<-as.matrix(abundance_sites[3:31])
head(abundance)
env_2<-read.csv(file = file.choose(),sep=",",dec=".",header = TRUE,row.names = 1)
head(env_2)
env_log<- read.csv(file = file.choose(),sep=",",dec=".",header = TRUE,row.names = 1)
head(env_log)
head(env_log[7:29])
#use log(x+1) transformed environmental data
#check multicollinearity in environmental data,categories are present as binary (0/1) numeric values
# Create dummy variables
library(dummy)
env_log$Substrate<- factor(env_log$Substrate)
env_log$River.intervention.status<- factor(env_log$River.intervention.status)
env_log$Course<- factor(env_log$Course)

dummy_matrix <- model.matrix(~ Substrate + River.intervention.status + Course, data = env_log)
dummy_matrix <- dummy_matrix[, -1]# Remove the intercept (first column)

continuous_vars <- setdiff(colnames(env_log), c("Substrate", "River.intervention.status", "Course"))
env_continuous <- env_log[, continuous_vars, drop = FALSE]

# Combine continuous variables with dummy variables
env_combined <- cbind(env_continuous, dummy_matrix)
head(env_combined)


head(env_combined[7:32])
library(usdm)
env_combined <- env_combined[, -26]
head(env_combined)
vif_test <- vif(env_combined[7:31])
print(vif_test)
env_clean <-env_combined[,c(7,8,9,17,19,20,21,23,25,26,27,28,29,30,31)]
head(env_clean)
# Check VIF values again
#keep Water.temperature,DO,pH,Total.nitrogen,Total.phosphorus,Suspended.solids,Current.velocity,Macrophyte.cover,Depth,
#Substratesand, Substratesand and gravel, River.intervention.statusregulated,River.intervention.statusseminatural,
#Coursevery winding, Coursewinding
vif_final <- vif(env_clean)
print(vif_final)# all variables VIF < 4
write.csv(vif_final,"vif_final.csv")

env_clean <- env_clean %>%
  rename(
    Sand = `Substratesand`,
    Sand.and.gravel = `Substratesand and gravel`,
    Regulated = `River.intervention.statusregulated`,
    Seminatural = `River.intervention.statusseminatural`,
    Very.winding = `Coursevery winding`,
    Winding = `Coursewinding`
  )
head(env_clean)
write.csv(env_clean,"env_clean.csv")

#Principal Component Analysis (PCA)
library(ggplot2)
library(ggrepel)
library(dplyr)
env_clean<-read.csv(file = file.choose(),sep=",",dec=".",header = TRUE,row.names = 1)
head(env_clean)
# Scale the variables (important for PCA as it's sensitive to variable scales)
env_data_scaled <- scale(env_clean)
pca_result <- prcomp(env_data_scaled, center = TRUE, scale. = TRUE)
summary(pca_result)  # Shows proportion of variance explained by each PC
var_explained <- round(summary(pca_result)$importance[2, 1:2] * 100, 2)
head(pca_result$rotation)


#PCA Biplot
pca_scores <- as.data.frame(pca_result$x)
pca_scores$Site <- rownames(pca_scores)
var_explained <- pca_result$sdev^2 / sum(pca_result$sdev^2) * 100
print(var_explained)
n_vars <- nrow(pca_result$rotation)
pca_vars <- rownames(pca_result$rotation)
arrows_df <- data.frame(
  x1 = rep(0, n_vars),
  y1 = rep(0, n_vars),
  x2 = pca_result$rotation[, 1] * 5,
  y2 = pca_result$rotation[, 2] * 5,
  Variable = pca_vars
)
labels_df <- data.frame(
  x = pca_result$rotation[, 1] * 5.5,
  y = pca_result$rotation[, 2] * 5.5,
  Variable = pca_vars
)
ggplot() +geom_point(data = pca_df, aes(x = PC1, y = PC2), size = 3, alpha = 0.6, color = "#4C7CB8") +
  geom_text_repel(data = pca_df,aes(x = PC1, y = PC2, label = Site),size = 3,max.overlaps = 15,box.padding = 0.5,
    point.padding = 0.3,segment.color = "transparent", min.segment.length = 0.1,force = 5,color = "#4C7CB8" ) +
  geom_segment(data = arrows_df,aes(x = x1, y = y1, xend = x2, yend = y2),arrow = arrow(length = unit(0.2, "cm")),
    color = "#A52A2A") +
  geom_text_repel(data = labels_df,aes(x = x, y = y, label = Variable),color = "#A52A2A",size = 3,
    max.overlaps = 10,box.padding = 0.3,point.padding = 0,segment.color = "transparent") +
  labs(x = paste0("PC1 (", round(var_explained[1], 1), "%)"),
    y = paste0("PC2 (", round(var_explained[2], 1), "%)")) +theme_bw() +coord_fixed()


# Calculate correlation between environmental variables and PCA axes
env_pca_cor <- cor(env_clean, pca_result$x[,1:2])
print(env_pca_cor)
pca_result$x
write.csv(pca_result$x,'pca_scores.csv')
pca_result$rotation
write.csv(pca_result$rotation, "pca_loadings.csv")

#-------------------
# PCA scores
pca_scores <- as.data.frame(pca_result$x[, 1:2])  # PC1 and PC2
pca_scores$Site <- rownames(pca_scores)

set.seed(123)
kmeans_result <- kmeans(pca_scores[, c("PC1", "PC2")], centers = 3)
pca_scores$Cluster <- as.factor(kmeans_result$cluster)

loadings <- pca_result$rotation[, 1:2]
arrow_scale <- 5  # scaling factor
arrows_df <- data.frame(
  x1 = 0, y1 = 0,
  x2 = loadings[, 1] * arrow_scale,
  y2 = loadings[, 2] * arrow_scale,
  Variable = rownames(loadings)
)
labels_df <- data.frame(
  x = loadings[, 1] * arrow_scale * 1.1,
  y = loadings[, 2] * arrow_scale * 1.1,
  Variable = rownames(loadings)
)
pdf("pca for environmental data and cluster.pdf", family = "Times", width = 6.5, height =6)
ggplot(pca_scores, aes(x = PC1, y = PC2)) +
  stat_ellipse(aes(fill = Cluster), geom = "polygon", alpha = 0.15, color = NA) +
  geom_point(aes(color = Cluster), size = 3, alpha = 0.5) +
  geom_text_repel(aes(label = Site), size = 3, max.overlaps = 15,
                  color = "#4C7CB8",alpha = 0.8) +
  geom_segment(data = arrows_df, aes(x = x1, y = y1, xend = x2, yend = y2),
               arrow = arrow(length = unit(0.2, "cm")), color = "#d62728") +
  geom_text_repel(data = labels_df, aes(x = x, y = y, label = Variable),
                  color = "#d62728", size = 3, max.overlaps = 20,fontface="bold") +
  labs(x = paste0("PC1 (", var_explained[1], "%)"),
    y = paste0("PC2 (", var_explained[2], "%)")) +
  coord_fixed() +theme_bw() +theme(legend.position = "top")+
  scale_color_brewer(palette = "Set2") +
  scale_fill_brewer(palette = "Set2")
dev.off()


library(vegan)
# Perform DCA
head(abundance_sites[3:31])
dca_result <- decorana(abundance_sites[3:31])
print(dca_result)
grad_lengths <- summary(dca_result)$decorana$axis.lengths

site_scores <- scores(dca_result, display = "sites")
library(ggplot2)
site_scores_df <- as.data.frame(site_scores)

ggplot(site_scores_df, aes(x = DCA1, y = DCA2)) +
  geom_point(size = 3) +geom_text(aes(label = rownames(site_scores_df)), nudge_x = 0.1, nudge_y = 0.1) +
  theme_bw() +labs(title = "DCA Ordination of Sites",x = "DCA1", y = "DCA2")

#CCA
cca_model <- cca(abundance_sites[3:31] ~ ., data = env_clean)
summary(cca_model)
plot(cca_model, scaling = 1, main = "CCA Biplot")
R2 <- RsquareAdj(cca_model)
R2
anova_result <- anova(cca_model, permutations = 999)
anova_result
axis_significance <- anova(cca_model, by="axis", permutations = 999)
axis_significance
write.csv(axis_significance,"cca_axis_significance.csv")
var_significance <- anova(cca_model, by="terms", permutations = 999)
var_significance
write.csv(var_significance,"cca_var_significance.csv")


library(ggplot2)
library(ggrepel)
site_scores <- as.data.frame(scores(cca_model, display = "sites", scaling = 1))
species_scores <- as.data.frame(scores(cca_model, display = "species", scaling = 1))
env_scores <- as.data.frame(scores(cca_model, display = "bp", scaling = 1))

explained <- round(eigenvals(cca_model)/sum(eigenvals(cca_model))*100, 1)
pdf("cca.pdf", family = "Times", width=5.5,height=6)
ggplot() +geom_point(data = site_scores, aes(x = CCA1, y = CCA2), size = 3, shape = 21, fill = "#4C7CB8", alpha = 0.3) +
  geom_text_repel(data = species_scores, aes(x = CCA1, y = CCA2, label = rownames(species_scores)),color = "gray35", size = 3, max.overlaps = Inf) +
  geom_segment(data = env_scores,aes(x = 0, y = 0, xend = CCA1, yend = CCA2),arrow = arrow(length = unit(0.15, "cm")),color = "#d62728", size = 0.4) +
  geom_text_repel(data = env_scores, aes(x = CCA1, y = CCA2, label = rownames(env_scores)),
                  color = "#d62728", fontface = "bold", size = 3) +
  theme(panel.grid.minor = element_blank(),axis.title = element_text(size =32, face = "bold"),
        axis.text = element_text(size = 30),  plot.title = element_text(size =32, face = "bold") ) +
  labs(x = paste0("CCA1 (", explained[1], "%)"),y = paste0("CCA2 (", explained[2], "%)")) +
  coord_fixed()+theme_bw()
dev.off()


#--------------------------------------
library(vegan)
library(hillR)
library(ggplot2)
library(ggforce)
library(gghalves)
library(ggsignif)
library(emmeans)
# Calculate Hill numbers
# q = 0: Species richness
# q = 1: Shannon diversity (exponential of Shannon entropy)
# q = 2: Simpson diversity (inverse of Simpson concentration)
head(abundance)
hill_0 <- hill_taxa(abundance, q = 0)  # Species richness
hill_1 <- hill_taxa(abundance, q = 1)  # Exponential of Shannon
hill_2 <- hill_taxa(abundance, q = 2)  # Inverse Simpson
hill_0
hill_1
hill_2

library(ggdist)
library(dplyr)
library(car)
library(MASS)
library(effects)
diversity_df<-read.csv(file = file.choose(),sep=",",dec=".",header = TRUE,row.names = 1)

head(diversity_df)
diversity_df$Intervention <- factor(diversity_df$Intervention, levels = c("regulated", "seminatural", "natural"))
diversity_df$Substrate <- factor(diversity_df$Substrate, levels = c("sand", "sand and gravel","mixed"))
diversity_df$Reaches <- factor(diversity_df$Reaches, levels = c("upper", "middle", "lower"))


library(gratia)
library(ggplot2)
library(patchwork)
plot_factor_effects <- function(model, factor_name, color = "#0072B2") {
  coefs <- coef(model)
  vcov_mat <- vcov(model)
  se <- sqrt(diag(vcov_mat))
  intercept <- coefs["(Intercept)"]
  intercept_se <- se["(Intercept)"]
  factor_coefs <- coefs[grepl(paste0("^", factor_name), names(coefs))]
  df <- data.frame(
    Level = paste0(factor_name, levels(model[[factor_name]])[1]),
    Estimate = intercept,
    SE = intercept_se
  )
  for (name in names(factor_coefs)) {
    est <- intercept + coefs[name]
    se_comb <- sqrt(intercept_se^2 + se[name]^2)  # conservative CI
    df <- rbind(df, data.frame(Level = name, Estimate = est, SE = se_comb))
  }
  df$lower <- df$Estimate - 1.96 * df$SE
  df$upper <- df$Estimate + 1.96 * df$SE
  df$Level <- gsub(paste0(factor_name), "", df$Level)
  ggplot(df, aes(x = Level, y = Estimate)) +
    geom_point(size = 3, color = color) +
    geom_errorbar(aes(ymin = lower, ymax = upper), width = 0.2, color = color) +
    coord_flip() +
    labs(x = NULL, y = "Estimated Effect (log scale)",title = paste("Effect of", factor_name)) +
    theme_bw(base_size = 14)
}


# nb GAM
ggplot(diversity_df, aes(x = Macrophyte.cover, y = q0)) +
  geom_point(alpha = 0.7) +geom_smooth(method = "loess", se = TRUE, color = "blue", linetype = "solid")
gam_model_q0 <- gam(q0 ~ Intervention + Substrate + s(log(Macrophyte.cover)),
                    data = diversity_df, family = nb)
summary(gam_model_q0)
residuals <- residuals(gam_model_q0, type = "pearson")
dispersion_stat <- sum(residuals^2) / df.residual(gam_model_q0)
dispersion_stat
plot(residuals(gam_model_q0), main = "Residuals")
anova(gam_model_q0)

plot_intervention <- plot_factor_effects(gam_model_q0, "Intervention", color = "#D55E00")
plot_intervention <- plot_intervention +theme(plot.title = element_text(size = 12, face = "bold"),
                                              axis.text = element_text(size = 12),
                                              axis.text.x = element_text(size = 12),
                                              axis.text.y = element_text(size = 12), 
                                              axis.title = element_text(size = 12))
plot_substrate    <- plot_factor_effects(gam_model_q0, "Substrate", color = "#009E73")
plot_substrate <- plot_substrate +theme(plot.title = element_text(size = 12, face = "bold"),
                                        axis.text = element_text(size = 12),
                                        axis.text.x = element_text(size = 12),
                                        axis.text.y = element_text(size = 12), 
                                        axis.title = element_text(size = 12))
# Plot smooths
plot_smooths <- draw(gam_model_q0, select = "s(log(Macrophyte.cover))", color = "#009E73", overall_uncertainty = TRUE) +
  ggtitle("Smooth Effect: Macrophyte Cover") +theme_minimal(base_size = 12)
plot_smooths <- plot_smooths +theme(plot.title = element_text(size = 12, face = "bold"),
                                    axis.text = element_text(size = 12),
                                    axis.text.x = element_text(size = 12),
                                    axis.text.y = element_text(size = 12), 
                                    axis.title = element_text(size = 12))+theme_bw()

final_plot_q0 <- (plot_intervention | plot_substrate | plot_smooths) +
  plot_layout(ncol = 3)
final_plot_q0


# Linear Model for continuous response
shapiro.test(diversity_df$q1)#p=0.02
ggplot(diversity_df, aes(x = Macrophyte.cover, y = q1)) +#non-linear
  geom_point(alpha = 0.7) +geom_smooth(method = "loess", se = TRUE, color = "blue", linetype = "solid")
gam_model_q1 <- gam(q1 ~ Intervention + Substrate + s(log(Macrophyte.cover)), family = Gamma(link = "log"), 
                    data = diversity_df)
summary(gam_model_q1)
anova(gam_model_q1)

plot_intervention <- plot_factor_effects(gam_model_q1, "Intervention", color = "#D55E00")
plot_intervention <- plot_intervention +theme(plot.title = element_text(size = 12, face = "bold"),
                                              axis.text = element_text(size = 12),
                                              axis.text.x = element_text(size = 12),
                                              axis.text.y = element_text(size = 12), 
                                              axis.title = element_text(size = 12))
plot_substrate    <- plot_factor_effects(gam_model_q1, "Substrate", color = "#009E73")
plot_substrate <- plot_substrate +theme(plot.title = element_text(size = 12, face = "bold"),
                                        axis.text = element_text(size = 12),
                                        axis.text.x = element_text(size = 12),
                                        axis.text.y = element_text(size = 12), 
                                        axis.title = element_text(size = 12))
# Plot smooths
plot_smooths <- draw(gam_model_q1, select = "s(log(Macrophyte.cover))", overall_uncertainty = TRUE) +
  ggtitle("Smooth Effect: Macrophyte Cover") +theme_minimal(base_size = 12)
plot_smooths <- plot_smooths +theme(plot.title = element_text(size = 12, face = "bold"),
                                    axis.text = element_text(size = 12),
                                    axis.text.x = element_text(size = 12),
                                    axis.text.y = element_text(size = 12), 
                                    axis.title = element_text(size = 12))+theme_bw()

final_plot_q1 <- (plot_intervention | plot_substrate | plot_smooths) +
  plot_layout(ncol = 3)
final_plot_q1


shapiro.test(diversity_df$q2)#p=0.02
ggplot(diversity_df, aes(x = Macrophyte.cover, y = q2)) +
  geom_point(alpha = 0.7) +geom_smooth(method = "loess", se = TRUE, color = "blue", linetype = "solid")

library(mgcv)
gam_model_q2 <- gam(q2 ~ Intervention + Substrate + s(log(Macrophyte.cover)), family = Gamma(link = "log"), 
                 data = diversity_df)
summary(gam_model_q2)
anova(gam_model_q2)

plot(gam_model_q2, pages = 1, all.terms = TRUE, rug = TRUE, shade = TRUE, seWithMean = TRUE)

plot_intervention <- plot_factor_effects(gam_model_q2, "Intervention", color = "#D55E00")
plot_intervention <- plot_intervention +theme(plot.title = element_text(size = 12, face = "bold"),
                                              axis.text = element_text(size = 12),
                                              axis.text.x = element_text(size = 12),
                                              axis.text.y = element_text(size = 12), 
                                              axis.title = element_text(size = 12))
plot_substrate    <- plot_factor_effects(gam_model_q2, "Substrate", color = "#009E73")
plot_substrate <- plot_substrate +theme(plot.title = element_text(size = 12, face = "bold"),
                                        axis.text = element_text(size = 12),
                                        axis.text.x = element_text(size = 12),
                                        axis.text.y = element_text(size = 12), 
                                        axis.title = element_text(size = 12))
# Plot smooths
plot_smooths <- draw(gam_model_q2, select = "s(log(Macrophyte.cover))", overall_uncertainty = TRUE) +
  ggtitle("Smooth Effect: Macrophyte Cover") +theme_minimal(base_size = 12)
plot_smooths <- plot_smooths +theme(plot.title = element_text(size = 12, face = "bold"),
                                    axis.text = element_text(size = 12),
                                    axis.text.x = element_text(size = 12),
                                    axis.text.y = element_text(size = 12), 
                                    axis.title = element_text(size = 12))+theme_bw()
final_plot_q2 <- (plot_intervention | plot_substrate | plot_smooths) +
  plot_layout(ncol = 3)
final_plot_q2

pdf("gam_effect.pdf", family = "Times", width =8.3, height =3)
final_plot_q0
final_plot_q1
final_plot_q2
dev.off()


library(car)
library(multcompView)
library(gghalves)
# Perform ANOVA for biomass, abundance
head(env_2)
env_2$logBiomass <- log(env_2$Biomass+1)
leveneTest(logBiomass ~ River.intervention.status, data = env_2, center = mean)#p > 0.05 (equal) variances
anova_result4 <- aov(logBiomass ~ River.intervention.status, data = env_2)
anova_summary4 <- summary(anova_result4)
anova_summary4
tukey_result4 <- TukeyHSD(anova_result4)# Post-hoc test (Tukey's HSD)
tukey_result4
tukey_groups4 <- multcompLetters4(anova_result4, tukey_result4)
p_val <- anova_summary4[[1]]["Pr(>F)"][1,]
p_text <- if(p_val < 0.001) "p < 0.001" else paste("p =", round(p_val, 3))
ano4<-ggplot(env_2, aes(x = River.intervention.status, y = logBiomass, fill = River.intervention.status)) +
  scale_color_manual(values = rev(cols)) +scale_fill_manual(values = rev(cols)) +
  geom_half_point(aes(color = River.intervention.status),position = position_jitter(width = 0.06),size = 2, shape = 20, side = "l") +
  geom_boxplot(position = "dodge2", outlier.shape = NA, width = 0.15, alpha = 0.7) +
  geom_half_violin(aes(fill = River.intervention.status), position = position_nudge(x = 0.1, y = 0),side = 'R', adjust = 1.2,
                   color = NA, trim = F, alpha = 0.8)+
  theme_bw() +theme(axis.title = element_text(size = 15, face = "bold"),
                    axis.text = element_text(size = 15),legend.title = element_text(size = 15, face = "bold"),
                    legend.text = element_text(size = 15),panel.grid.minor = element_blank(), panel.border = element_rect(size = 1),
                    plot.title = element_text(size = 15,hjust = 0.5),legend.position = "none") +
  labs(x = "Intervention",y = "Biomass",fill = "River.intervention.status",title = paste("ANOVA:", p_text),size=14)
ano4

env_2$logAbundance <- log(env_2$abundance+1)
leveneTest(logAbundance ~ River.intervention.status, data = env_2, center = mean)#p > 0.05 (equal) variances
anova_result5 <- aov(logAbundance ~ River.intervention.status, data = env_2,)
anova_summary5 <- summary(anova_result5)
anova_summary5
tukey_result5 <- TukeyHSD(anova_result5)# Post-hoc test (Tukey's HSD)
tukey_result5
tukey_groups5 <- multcompLetters4(anova_result5, tukey_result5)
p_val <- anova_summary5[[1]]["Pr(>F)"][1,]
p_text <- if(p_val < 0.001) "p < 0.001" else paste("p =", round(p_val, 3))
ano5<-ggplot(env_2, aes(x = River.intervention.status, y = logAbundance, fill = River.intervention.status)) +
  scale_color_manual(values = rev(cols)) +scale_fill_manual(values = rev(cols)) +
  geom_half_point(aes(color = River.intervention.status),position = position_jitter(width = 0.06),size = 2, shape = 20, side = "l") +
  geom_boxplot(position = "dodge2", outlier.shape = NA, width = 0.15, alpha = 0.7) +
  geom_half_violin(aes(fill = River.intervention.status), position = position_nudge(x = 0.1, y = 0),side = 'R', adjust = 1.2,
                   color = NA, trim = F, alpha = 0.8)+
  theme_bw() +theme(axis.title = element_text(size = 15, face = "bold"),
                    axis.text = element_text(size = 15),legend.title = element_text(size = 15, face = "bold"),
                    legend.text = element_text(size = 15),panel.grid.minor = element_blank(), panel.border = element_rect(size = 1),
                    plot.title = element_text(size = 15,hjust = 0.5),legend.position = "none") +
  labs(x = "Intervention",y = "Abundance",fill = "River.intervention.status",title = paste("ANOVA:", p_text),size=14)
ano5


leveneTest(logAbundance ~ Substrate, data = env_2, center = mean)#p < 0.05
kw_abundance <- kruskal.test(logAbundance ~ Substrate, data = env_2)
kw_abundance
p_val_abundance <- kw_abundance$p.value
p_text_abundance <- if(p_val_abundance < 0.001) "p < 0.001" else paste("p =", round(p_val_abundance, 3))
ano6<-ggplot(env_2, aes(x = Substrate, y = logAbundance, fill =Substrate)) +
  scale_color_manual(values = rev(cols)) +scale_fill_manual(values = rev(cols)) +
  geom_half_point(aes(color =Substrate),position = position_jitter(width = 0.06),size = 2, shape = 20, side = "l") +
  geom_boxplot(position = "dodge2", outlier.shape = NA, width = 0.15, alpha = 0.7) +
  geom_half_violin(aes(fill = Substrate), position = position_nudge(x = 0.1, y = 0),side = 'R', adjust = 1.2,
                   color = NA, trim = F, alpha = 0.8)+
  theme_bw() +theme(axis.title = element_text(size = 15, face = "bold"),
                    axis.text = element_text(size = 15),legend.title = element_text(size = 15, face = "bold"),
                    legend.text = element_text(size = 15),panel.grid.minor = element_blank(), panel.border = element_rect(size = 1),
                    plot.title = element_text(size = 15,hjust = 0.5),legend.position = "none") +
  labs(x = "Substrate",y = "Abundance",fill = "Substrate",title = paste("K-S test:", p_text_abundance),size=14)
ano6

leveneTest(logBiomass ~ Substrate, data = env_2, center = mean)#p < 0.05
kw_biomass <- kruskal.test(logBiomass ~ Substrate, data =env_2)
kw_biomass
p_val_biomass <- kw_biomass$p.value
p_text_biomass <- if(p_val_biomass < 0.001) "p < 0.001" else paste("p =", round(p_val_biomass, 3))
ano7<-ggplot(env_2, aes(x = Substrate, y = logBiomass, fill = Substrate)) +
  scale_color_manual(values = rev(cols)) +scale_fill_manual(values = rev(cols)) +
  geom_half_point(aes(color =Substrate),position = position_jitter(width = 0.06),size = 2, shape = 20, side = "l") +
  geom_boxplot(position = "dodge2", outlier.shape = NA, width = 0.15, alpha = 0.7) +
  geom_half_violin(aes(fill = Substrate), position = position_nudge(x = 0.1, y = 0),side = 'R', adjust = 1.2,
                   color = NA, trim = F, alpha = 0.8)+
  theme_bw() +theme(axis.title = element_text(size = 15, face = "bold"),
                    axis.text = element_text(size = 15),legend.title = element_text(size = 15, face = "bold"),
                    legend.text = element_text(size = 15),panel.grid.minor = element_blank(), panel.border = element_rect(size = 1),
                    plot.title = element_text(size = 15,hjust = 0.5),legend.position = "none") +
  labs(x = "Substrate",y = "Biomass",fill = "Substrate",title = paste("K-S test:", p_text_biomass),size=14)
ano7

model <- lm(Macrophyte.cover ~ logBiomass, data =env_2)
sum_model <- summary(model)
summary(model)

p_val <- sum_model$coefficients[2,4]
p_text <- if(p_val < 0.001) "p < 0.001" else paste0("p = ", round(p_val, 3))
eq <- if(coef(model)[2] < 0) {
  paste0("y = ", round(coef(model)[1], 2), " - ", 
         abs(round(coef(model)[2], 2)), "x")} else {
           paste0("y = ", round(coef(model)[1], 2), " + ", round(coef(model)[2], 2), "x")}
r2 <- paste0("R2 = ", round(summary(model)$r.squared, 3))

veg_biomass<-ggplot(env_2, aes(x = Macrophyte.cover, y = logBiomass)) +geom_point(size = 2, alpha = 0.7, color="#5ab4ac") +
  geom_smooth(method = "lm", se = TRUE,color="#DAA520") + theme_bw() +
  theme(axis.title = element_text(size = 15, face = "bold"),axis.text = element_text(size = 14)) +
  labs(x = "Macrophyte cover (%)",  y = "Biomass")+
  annotate("text", x = min(env_2$Macrophyte.cover), y = max(env_2$logBiomass), 
           label = paste(eq, r2, p_text, sep = "\n"), 
           hjust = 0, vjust = 0.9,size = 5)
veg_biomass


model <- lm(Macrophyte.cover ~ logAbundance, data =env_2)
summary(model)
sum_model <- summary(model)
p_val <- sum_model$coefficients[2,4]
p_text <- if(p_val < 0.001) "p < 0.001" else paste0("p = ", round(p_val, 3))
eq <- if(coef(model)[2] < 0) {
  paste0("y = ", round(coef(model)[1], 2), " - ", 
         abs(round(coef(model)[2], 2)), "x")} else {
           paste0("y = ", round(coef(model)[1], 2), " + ", round(coef(model)[2], 2), "x")}
r2 <- paste0("R2 = ", round(summary(model)$r.squared, 3))
veg_Abundance<-ggplot(env_2, aes(x = Macrophyte.cover, y = logAbundance)) +geom_point(size = 2, alpha = 0.7, color="#5ab4ac") +
  geom_smooth(method = "lm", se = TRUE,color="#DAA520") + theme_bw() +
  theme(axis.title = element_text(size = 15, face = "bold"),axis.text = element_text(size = 14)) +
  labs(x = "Macrophyte cover (%)",  y = "Abundance")+
  annotate("text", x = min(env_2$Macrophyte.cover), y = max(env_2$logAbundance), 
           label = paste(eq, r2, p_text, sep = "\n"), 
           hjust = 0, vjust = 0.9,size = 5)
veg_Abundance

library(gridExtra)
pdf("abundance+biomass.pdf", family = "Times", width =5.8, height = 8.8)
grid.arrange(ano4, ano5, ano6, ano7,veg_biomass, veg_Abundance, ncol =2)
dev.off()


# beta diversity
library(vegan)
library(ggplot2)
library(ggprism)
library(ggthemes)
library(adespatial)
head(abundance)
total<-beta.div(abundance,method = "hellinger",nperm=999,save.D=TRUE,sqrt.D = 'ruzicka')
total$p.LCBD
total$beta
total$SCBD
x1<-total$SCBD
x2<-total$LCBD
write.csv(x1,file="SCBD.1.csv")
write.csv(x2,file="LCBD.1.csv")

SCBD<-read.csv(file=file.choose(),dec=".",sep=",",header = TRUE)
head(SCBD)
scbd_sorted <- SCBD[order(-SCBD$SCBD), ]
# Top contributing species

scbd1<-ggplot(head(scbd_sorted, 29), aes(x = reorder(Species, SCBD), y = SCBD)) +
  geom_bar(stat = "identity", fill = "#5ab4ac", alpha=0.8) +coord_flip() +theme_bw() +
  theme(axis.title = element_text(size = 12, face = "bold"),axis.text = element_text(size = 11)) +
  labs(x = "Species", y = "SCBD")
scbd1

head(abundance_sites)
abundance_matrix <- abundance_sites[3:31]
calculate_group_scbd <- function(abundance_matrix, groups) {
  split_data <- split(data.frame(abundance_matrix), groups)
  scbd_results <- lapply(split_data, function(group_data) {
    group_matrix <- as.matrix(group_data)
    beta_result <- beta.div(group_matrix, method = "hellinger", nperm = 999, sqrt.D = 'ruzicka')
    scbd_values <- beta_result$SCBD
    return(scbd_values)
  })
  return(scbd_results)
}
# Calculate SCBD for different groups
substrate_groups <- abundance_sites$Substrate
scbd_substrate <- calculate_group_scbd(abundance_matrix, substrate_groups)
regulation_groups <- abundance_sites$River.intervention.status
scbd_regulation <- calculate_group_scbd(abundance_matrix, regulation_groups)
Macrophyte_groups <- abundance_sites$Macrophyte
scbd_Macrophyte <- calculate_group_scbd(abundance_matrix, Macrophyte_groups)
scbd_Macrophyte
# Extract SCBD values
substrate_scbd <- data.frame(Species = rep(names(abundance_sites)[3:31], length(scbd_substrate)),
                             SCBD = unlist(scbd_substrate),Gradients = rep(paste("Substrate:", names(scbd_substrate)), 
                                                                           each = length(names(abundance_sites)[3:31])))
substrate_scbd 

regulation_scbd <- data.frame(Species = rep(names(abundance_sites)[3:31], length(scbd_regulation)),
                              SCBD = unlist(scbd_regulation),Gradients = rep(paste("Regulation:", names(scbd_regulation)), 
                                                                             each = length(names(abundance_sites)[3:31])))
regulation_scbd

Macrophyte_scbd <- data.frame(Species = rep(names(abundance_sites)[3:31], length(scbd_Macrophyte)),
                              SCBD = unlist(scbd_Macrophyte), Gradients = rep(paste("Vegetation:", names(scbd_Macrophyte)), 
                                                                              each = length(names(abundance_sites)[3:31])))
Macrophyte_scbd

# Combine all gradients
SCBDall <- rbind(substrate_scbd, regulation_scbd, Macrophyte_scbd)
write.csv(SCBDall,"SCBDall.csv")

SCBDall<-read.csv(file=file.choose(),dec=".",sep=",",header = TRUE)
head(SCBDall)

pdf("SCBD picture.pdf", family = "Times", width =8.5, height = 4)
ggplot(SCBDall, aes(x = reorder(Species, -SCBD), y = SCBD, fill = Gradients)) +
  geom_bar(stat = "identity",color =NA,
           lwd = 0, show.legend = TRUE)+#scale_fill_prism(palette = "candy_bright")+
  scale_fill_wsj("rgby", "")+ylim(0,1.5)+
  theme_bw()+theme(text=element_text(size=15))+
  theme(legend.position = "top")+ xlab("Species")+
  theme(axis.text.x = element_text(angle = 70, hjust = 0, vjust =0))#+coord_flip()
dev.off()

model <- lm(Total.abundance ~ SCBD, data = SCBD)
eq <- paste0("y = ", round(coef(model)[1], 2), " + ", 
             round(coef(model)[2], 2), "x")
r2 <- paste0("R2 = ", round(summary(model)$r.squared, 3))
p_value <- summary(model)$coefficients["SCBD", 4]
p_value_string <- if (p_value < 0.001) {
  "p < 0.001"
} else {
  paste0("p-value = ", round(p_value, 4))
}


scbd2<-ggplot(SCBD, aes(x = SCBD, y = Total.abundance)) +
  geom_point(size = 2, alpha = 0.7, color="#5ab4ac") +
  geom_smooth(method = "lm", se = TRUE,color="#DAA520") +  # Add regression line
  theme_bw() +
  theme(
    axis.title = element_text(size = 12, face = "bold"),
    axis.text = element_text(size = 12)
  ) +
  labs(x = "SCBD", 
       y = "Total abundance")+
  annotate("text", x = min(SCBD$SCBD), y = max(SCBD$Total.abundance), 
           label = paste(eq, r2, p_value_string, sep = "\n"), hjust = 0,vjust=0.8)
scbd2

library(gridExtra)
pdf("SCBD1.pdf", family = "Times", width =4, height = 4.5)
scbd1
dev.off()
pdf("SCBD2.pdf", family = "Times", width =2.5, height = 3.2)
scbd2
dev.off()

library(ggplot2)
library(gghalves)
library(broom)
library(ggpubr)
library(car)
library(dplyr)
LCBD<-read.csv(file=file.choose(),dec=".",sep=",",header = TRUE)
head(LCBD)
cols=c("#295BAA","#DAA520","#D95B43")
#substrate
LCBD_transformed <- sqrt(LCBD$LCBD)
shapiro_test <- shapiro.test(LCBD_transformed)
print(shapiro_test)#p<0.05

LCBD$Intervention <- factor(LCBD$Intervention, levels = c("regulated", "seminatural", "natural"))
LCBD$Substrate <- factor(LCBD$Substrate, levels = c("sand", "sand/gravel","mixed"))
LCBD$Reaches <- factor(LCBD$Reaches, levels = c("upper", "middle", "lower"))


histogram(LCBD$LCBD)
shapiro.test(LCBD$LCBD)#p-value = 0.002951
ggplot(LCBD, aes(x = log(Macrophyte.cover), y = LCBD)) +
  geom_point() +
  geom_smooth(method = "loess") +
  facet_grid(Substrate ~ Intervention) +
  theme_minimal()

glm_model <- glm(LCBD ~ Substrate + Macrophyte.cover + Intervention,
                 family = Gamma(link = "log"), data = LCBD)
summary(glm_model)

gam_model_lcbd <- gam(LCBD ~ Intervention + Substrate + s(log(Macrophyte.cover)), family = Gamma(link = "log"), 
                    data = LCBD)
summary(gam_model_lcbd)
anova(gam_model_lcbd)


AIC(gam_model_lcbd ,glm_model)#gam_model_lcbd is better


plot(gam_model_lcbd, pages = 1, all.terms = TRUE, rug = TRUE, shade = TRUE, seWithMean = TRUE)

plot_intervention <- plot_factor_effects(gam_model_lcbd, "Intervention", color = "#D55E00")
plot_intervention <- plot_intervention +theme(plot.title = element_text(size = 12, face = "bold"),
                                              axis.text = element_text(size = 12),
                                              axis.text.x = element_text(size = 12),
                                              axis.text.y = element_text(size = 12), 
                                              axis.title = element_text(size = 12))
plot_substrate    <- plot_factor_effects(gam_model_lcbd, "Substrate", color = "#009E73")
plot_substrate <- plot_substrate +theme(plot.title = element_text(size = 12, face = "bold"),
                                        axis.text = element_text(size = 12),
                                        axis.text.x = element_text(size = 12),
                                        axis.text.y = element_text(size = 12), 
                                        axis.title = element_text(size = 12))
# Plot smooths
plot_smooths <- draw(gam_model_lcbd, select = "s(log(Macrophyte.cover))", overall_uncertainty = TRUE) +
  ggtitle("Smooth Effect: Macrophyte Cover") +theme_minimal(base_size = 12)
plot_smooths <- plot_smooths +theme(plot.title = element_text(size = 12, face = "bold"),
                                    axis.text = element_text(size = 12),
                                    axis.text.x = element_text(size = 12),
                                    axis.text.y = element_text(size = 12), 
                                    axis.title = element_text(size = 12))+theme_bw()

final_plot_lcbd <- (plot_intervention | plot_substrate | plot_smooths) +
  plot_layout(ncol = 3)
final_plot_lcbd

pdf("LCBD_interaction_gam plot.pdf", family = "Times", width = 7, height =3)
final_plot_lcbd
dev.off()

  
  

#lcbd and abundance
model <- lm(LCBD ~Total.abundance, data = LCBD)
summary(model)
eq <- paste0("y = ", round(coef(model)[1], 2), " + ", 
             round(coef(model)[2], 2), "x")
r2 <- paste0("R2 = ", round(summary(model)$r.squared, 3))
p_value <- summary(model)$coefficients["Total.abundance", 4]
if (p_value < 0.001) {
  p_value_text <- "p < 0.001"
} else {
  p_value_text <- sprintf("p = %.3f", p_value)
}
label_text2 <- paste(eq, r2, p_value_text, sep = "\n")

tu4<-ggplot(LCBD, aes(x = Total.abundance, y = LCBD)) +
  geom_point(size = 2, alpha = 0.7, color="#5ab4ac") +
  geom_smooth(method = "lm", se = TRUE,color="#DAA520") +  # Add regression line
  theme_bw() +
  theme(
    axis.title = element_text(size = 12, face = "bold"),
    axis.text = element_text(size = 12)
  ) +
  labs(x = "Total abundance", 
       y = "LCBD") +
  annotate("text", x = min(LCBD$Total.abundance), y = max(LCBD$LCBD),
           label =label_text2, hjust = 0,vjust=0.9)
tu4

library(gridExtra)
pdf("LCBD comparison.pdf", family = "Times", width =4.6, height = 5.5)
grid.arrange(tu1,tu2,tu3,tu4,ncol = 2)
dev.off()


library(effects)
library(dplyr)
library(gridExtra)
library(vegan)
library(ggplot2)
# Calculate W statistics for all sites
abc_biomass_sites<-read.csv(file=file.choose(),dec=".",sep=",",row.names=1,header=TRUE)
head(abc_biomass_sites)
abc_abundance_sites<-read.csv(file=file.choose(),dec=".",sep=",",row.names=1,header=TRUE)
head(abc_abundance_sites)
calc_w_stat <- function(site_abundance, site_biomass) {
  # Remove species with zero abundance and biomass
  nonzero <- site_abundance > 0 | site_biomass > 0
  abund <- site_abundance[nonzero]
  biom <- site_biomass[nonzero]
  if(sum(abund) == 0 || sum(biom) == 0 || length(abund) == 1) return(NA)
  abund_sorted <- sort(abund, decreasing = TRUE)
  biom_sorted <- sort(biom, decreasing = TRUE)
  cum_abund <- cumsum(abund_sorted)/sum(abund_sorted)
  cum_biom <- cumsum(biom_sorted)/sum(biom_sorted)
  w_stat <- sum(cum_biom - cum_abund)/(length(cum_abund)-1)
  return(w_stat)
}
w_stats <- numeric(nrow(abc_abundance_sites))
for(i in 1:nrow(abc_abundance_sites)) {w_stats[i] <- calc_w_stat(abc_abundance_sites[i,], abc_biomass_sites[i,])}

results_sites <- data.frame(Site = rownames(abc_abundance_sites),W_statistic = w_stats)
write.csv(results_sites, "W_statistics_by_sites.csv", row.names = FALSE)

w_statistic<-read.csv(file=file.choose(),dec=".",sep=",",header=TRUE)
head(w_statistic)#sites without w statistics are removed

w_statistic$Reach <- factor(w_statistic$Reach, levels = c("upper", "middle", "lower"))
w_statistic$Substrate <- factor(w_statistic$Substrate, levels = c("sand", "sand/gravel", "mixed"))
w_statistic$Intervention <- factor(w_statistic$Intervention, levels = c("regulated", "seminatural", "natural"))

hist(w_statistic$W_statistic, main = "Histogram of W_statistic", xlab = "W_statistic", col = "lightblue", breaks = 20)
shapiro.test(w_statistic$W_statistic)#normal distribution


library(car)
library(lme4)
library(performance)
library(lmerTest)
library(mgcv)
library(gratia)
library(ggplot2)
library(patchwork)
head(w_statistic)
#if disturbance effects differ by stream position
lmm<-lmer(W_statistic ~ log(Macrophyte.cover) + Substrate + Intervention + (1|Reach), data = w_statistic)
summary(lmm)
anova(lmm)

gam_model <- gam(W_statistic ~ s(log(Macrophyte.cover)) + Substrate + Intervention, 
                 data = w_statistic, family = gaussian())
summary(gam_model)
plot(gam_model)
plot(gam_model,pages=1,scheme=1,unconditional=TRUE)


gam_model_re <- gam(W_statistic ~ s(log(Macrophyte.cover)) + Substrate + Intervention + s(Reach, bs = "re"),
                    data = w_statistic,
                    family = gaussian())
summary(gam_model_re)
anova(gam_model_re)
plot(gam_model_re)

AIC(lmm, gam_model, gam_model_re)
BIC(lmm, gam_model, gam_model_re)#use gam_model_re

plot_intervention <- plot_factor_effects(gam_model_re, "Intervention", color = "#D55E00")
plot_intervention <- plot_intervention +theme(plot.title = element_text(size = 12, face = "bold"),
                                              axis.text = element_text(size = 12),
                                              axis.text.x = element_text(size = 12),
                                              axis.text.y = element_text(size = 12), 
                                              axis.title = element_text(size = 12))
plot_substrate    <- plot_factor_effects(gam_model_re, "Substrate", color = "#009E73")
plot_substrate <- plot_substrate +theme(plot.title = element_text(size = 12, face = "bold"),
                                        axis.text = element_text(size = 12),
                                        axis.text.x = element_text(size = 12),
                                        axis.text.y = element_text(size = 12), 
                                        axis.title = element_text(size = 12))
# Plot smooths
plot_smooths <- draw(gam_model_re, select = "s(log(Macrophyte.cover))", overall_uncertainty = TRUE) +
  ggtitle("Smooth Effect: Macrophyte Cover") +theme_minimal(base_size = 12)
plot_smooths <- plot_smooths +theme(plot.title = element_text(size = 12, face = "bold"),
                                    axis.text = element_text(size = 12),
                                    axis.text.x = element_text(size = 12),
                                    axis.text.y = element_text(size = 12), 
                                    axis.title = element_text(size = 12))+theme_bw()


library(ggeffects)  # for extracting random effects in a tidy way
library(ggplot2)
library(dplyr)

names(coef(gam_model_re))
# Extract reach coefficients
coefs <- coef(gam_model_re)
reach_coefs <- coefs[grep("^s\\(Reach\\)", names(coefs))]
reach_index <- as.numeric(gsub("s\\(Reach\\)\\.", "", names(reach_coefs)))
real_reach_levels <- levels(w_statistic$Reach)
ranef_df <- data.frame(
  Reach = real_reach_levels[reach_index],
  Effect = reach_coefs
)

plot_reach <- ggplot(ranef_df, aes(x = reorder(Reach, Effect), y = Effect)) +
  geom_point(size = 3, color = "#79BAEC") +
  geom_hline(yintercept = 0, linetype = "dashed", color = "gray40") +
  coord_flip() +
  labs(title = "Random Intercepts: Reach",
       x = "Reach",
       y = "Random Effect (Intercept)") +
  theme_bw(base_size = 12) +
  theme(
    plot.title = element_text(size = 12, face = "bold"),
    axis.text = element_text(size = 12),
    axis.title = element_text(size = 12)
  )

print(plot_reach)


final_plot_w <- (plot_intervention | plot_substrate | plot_smooths) +
  plot_layout(heights = c(2, 1))
final_plot_w

pdf("W_statistic.pdf", family = "Times", width =8, height =3)
print(final_plot_w)
dev.off()

pdf("W_statistic_reach.pdf", family = "Times", width =2.5, height =2.8)
print(plot_reach)
dev.off()


head(w_statistic)
pdf("w.statistisc each sites.pdf", family = "Times", width=11,height=4.5)
ggplot(w_statistic, aes(x = reorder(Site, W_statistic), y = W_statistic, fill = W_statistic > 0)) +
  geom_bar(stat = "identity") +scale_fill_manual(values = c("#D95B43", "#5ab4ac")) +
  theme_bw() +theme(axis.title = element_text(size = 12,color="black"),#face = "bold"
                    axis.text = element_text(size = 12,color="black"),axis.text.x = element_text(angle = 90, hjust = 1),
                    legend.position = "none") +labs(x = "Sites", y = "W Statistic") +
  geom_hline(yintercept = 0, linetype = "dashed")#+coord_flip()
dev.off()
